# Supplementary material for: Comparative BAC end sequence analysis of tomato and potato reveals overrepresentation of specific gene families in potato
Source: BMC Plant Biol. 2008 Apr 11;8:34. doi: 10.1186/1471-2229-8-34 (PMC2324086; doi:10.1186/1471-2229-8-34)
Supplement: Additional file 2 — This file describes the Gene Ontology terms found in the InterProScan analysis of the tomato and potato EcoRI digested BAC end sequences. The columns in this Table describe the GO term, the number of BAC end sequences in the tomato Eco and potato PPT library that had this term assigned to them, and the P value of Fisher's exact test for the difference of relative abundance of this GO term between these two libraries. A P value lower than 10-4 indicates a significant difference in the abundance of a GO term between these libraries. [file 1471-2229-8-34-S2.xls]

## Sheet: GO_terms_EcoRI
GO term	Tomato Eco	Potato PPT	P value
GO:0000150	47	0	2.2e-16
GO:0046983	13	129	2.2e-16
GO:0006310	48	2	8.82e-15
GO:0006810	46	146	1.31e-09
GO:0003677	734	676	4.83e-08
GO:0005727	21	0	5.36e-08
GO:0003887	23	1	1.48e-07
GO:0006270	21	1	6.73e-07
GO:0015074	637	609	1.03e-05
GO:0000785	185	317	0.0001547
GO:0003682	185	317	0.0001547
GO:0006333	187	317	0.0002704
GO:0006915	27	72	0.000346
GO:0005515	83	160	0.0005573
GO:0008219	9	0	0.0007686
GO:0009236	9	0	0.0007686
GO:0042242	9	0	0.0007686
GO:0000151	0	12	0.000819
GO:0016567	0	12	0.000819
GO:0008811	8	0	0.001706
GO:0006857	2	17	0.002023
GO:0006355	92	69	0.002404
GO:0004386	16	4	0.002462
GO:0003676	518	736	0.005091
GO:0016758	14	40	0.005644
GO:0016829	5	21	0.0092
GO:0003700	78	61	0.01005
GO:0004842	4	17	0.0161
GO:0009058	7	23	0.01687
GO:0015137	5	0	0.01863
GO:0015746	5	0	0.01863
GO:0050662	0	7	0.01882
GO:0005634	288	418	0.0204
GO:0000287	7	22	0.02484
GO:0004185	3	14	0.02685
GO:0016740	0	6	0.03578
GO:0005618	16	8	0.0398
GO:0004807	4	0	0.04132
GO:0016614	4	0	0.04132
GO:0005529	8	22	0.04453
GO:0005509	20	11	0.0451
GO:0030001	8	2	0.05065
GO:0016308	6	1	0.0511
GO:0016760	10	4	0.05988
GO:0005524	211	303	0.06493
GO:0016820	3	12	0.06757
GO:0001558	0	5	0.06852
GO:0016846	0	5	0.06852
GO:0030976	0	5	0.06852
GO:0042626	0	5	0.06852
GO:0051318	0	5	0.06852
GO:0044237	1	7	0.08084
GO:0008324	3	0	0.09166
GO:0009396	3	0	0.09166
GO:0009415	3	0	0.09166
GO:0003723	534	590	0.09397
GO:0003777	12	6	0.09481
GO:0005875	12	6	0.09481
GO:0007018	12	6	0.09481
GO:0030244	12	6	0.09481
GO:0004190	5	1	0.09717
GO:0004650	3	11	0.1055
GO:0003964	520	576	0.1095
GO:0006278	520	576	0.1095
GO:0043565	49	43	0.1164
GO:0004497	36	61	0.125
GO:0004194	0	4	0.1322
GO:0006779	0	4	0.1322
GO:0007275	0	4	0.1322
GO:0008415	0	4	0.1322
GO:0015662	0	4	0.1322
GO:0008234	4	12	0.1334
GO:0016051	4	12	0.1334
GO:0004713	28	49	0.136
GO:0006888	1	6	0.1376
GO:0001509	11	6	0.1423
GO:0004197	11	6	0.1423
GO:0006457	11	6	0.1423
GO:0005506	36	60	0.15
GO:0004871	6	2	0.1518
GO:0006073	6	2	0.1518
GO:0009416	6	2	0.1518
GO:0016762	6	2	0.1518
GO:0031072	6	2	0.1518
GO:0046873	6	2	0.1518
GO:0048046	6	2	0.1518
GO:0051082	6	2	0.1518
GO:0005215	17	32	0.1528
GO:0006508	39	63	0.1943
GO:0009607	2	8	0.2015
GO:0000104	2	0	0.2033
GO:0000175	2	0	0.2033
GO:0000775	2	0	0.2033
GO:0003715	2	0	0.2033
GO:0004725	2	0	0.2033
GO:0004803	2	0	0.2033
GO:0004828	2	0	0.2033
GO:0005852	2	0	0.2033
GO:0006313	2	0	0.2033
GO:0006353	2	0	0.2033
GO:0006434	2	0	0.2033
GO:0006450	2	0	0.2033
GO:0006461	2	0	0.2033
GO:0007067	2	0	0.2033
GO:0007600	2	0	0.2033
GO:0008020	2	0	0.2033
GO:0008717	2	0	0.2033
GO:0017068	2	0	0.2033
GO:0018298	2	0	0.2033
GO:0019087	2	0	0.2033
GO:0030130	2	0	0.2033
GO:0006468	94	136	0.2053
GO:0030599	10	6	0.2096
GO:0042545	10	6	0.2096
GO:0004523	1	5	0.2322
GO:0004888	1	5	0.2322
GO:0010181	1	5	0.2322
GO:0016021	45	42	0.235
GO:0007049	7	4	0.2397
GO:0006952	3	9	0.2459
GO:0005507	9	18	0.2494
GO:0004565	5	2	0.2556
GO:0006544	5	2	0.2556
GO:0009341	5	2	0.2556
GO:0042802	5	2	0.2556
GO:0043086	5	2	0.2556
GO:0004866	0	3	0.2572
GO:0006633	0	3	0.2572
GO:0006725	0	3	0.2572
GO:0015035	0	3	0.2572
GO:0015380	0	3	0.2572
GO:0042578	0	3	0.2572
GO:0045454	0	3	0.2572
GO:0005622	58	57	0.26
GO:0020037	38	59	0.2611
GO:0003899	4	10	0.2855
GO:0016211	2	6	0.3078
GO:0016779	2	6	0.3078
GO:0004474	3	1	0.3335
GO:0004743	3	1	0.3335
GO:0005199	3	1	0.3335
GO:0006097	3	1	0.3335
GO:0006537	3	1	0.3335
GO:0008061	3	1	0.3335
GO:0009664	3	1	0.3335
GO:0015930	3	1	0.3335
GO:0030955	3	1	0.3335
GO:0005525	15	12	0.334
GO:0006413	6	4	0.3619
GO:0005737	3	8	0.3647
GO:0009055	3	8	0.3647
GO:0008270	565	654	0.3701
GO:0006352	1	4	0.3869
GO:0009765	1	4	0.3869
GO:0030127	1	4	0.3869
GO:0051287	1	4	0.3869
GO:0016616	4	9	0.4063
GO:0003774	4	2	0.4191
GO:0004372	4	2	0.4191
GO:0006563	4	2	0.4191
GO:0009039	4	2	0.4191
GO:0016151	4	2	0.4191
GO:0016459	4	2	0.4191
GO:0046933	4	2	0.4191
GO:0046961	4	2	0.4191
GO:0003924	8	6	0.4262
GO:0006099	8	6	0.4262
GO:0006511	5	10	0.4419
GO:0045735	5	10	0.4419
GO:0000015	1	0	0.4509
GO:0000049	1	0	0.4509
GO:0000148	1	0	0.4509
GO:0000398	1	0	0.4509
GO:0000774	1	0	0.4509
GO:0003712	1	0	0.4509
GO:0003725	1	0	0.4509
GO:0003747	1	0	0.4509
GO:0003843	1	0	0.4509
GO:0003871	1	0	0.4509
GO:0003917	1	0	0.4509
GO:0003934	1	0	0.4509
GO:0003980	1	0	0.4509
GO:0004013	1	0	0.4509
GO:0004156	1	0	0.4509
GO:0004329	1	0	0.4509
GO:0004345	1	0	0.4509
GO:0004375	1	0	0.4509
GO:0004420	1	0	0.4509
GO:0004478	1	0	0.4509
GO:0004518	1	0	0.4509
GO:0004527	1	0	0.4509
GO:0004629	1	0	0.4509
GO:0004634	1	0	0.4509
GO:0004659	1	0	0.4509
GO:0004826	1	0	0.4509
GO:0004846	1	0	0.4509
GO:0004872	1	0	0.4509
GO:0005086	1	0	0.4509
GO:0005664	1	0	0.4509
GO:0005681	1	0	0.4509
GO:0005740	1	0	0.4509
GO:0005786	1	0	0.4509
GO:0005961	1	0	0.4509
GO:0006006	1	0	0.4509
GO:0006075	1	0	0.4509
GO:0006120	1	0	0.4509
GO:0006144	1	0	0.4509
GO:0006364	1	0	0.4509
GO:0006414	1	0	0.4509
GO:0006415	1	0	0.4509
GO:0006432	1	0	0.4509
GO:0006486	1	0	0.4509
GO:0006541	1	0	0.4509
GO:0006614	1	0	0.4509
GO:0006777	1	0	0.4509
GO:0006885	1	0	0.4509
GO:0007010	1	0	0.4509
GO:0007154	1	0	0.4509
GO:0007242	1	0	0.4509
GO:0007585	1	0	0.4509
GO:0008080	1	0	0.4509
GO:0008137	1	0	0.4509
GO:0008290	1	0	0.4509
GO:0008610	1	0	0.4509
GO:0008652	1	0	0.4509
GO:0008825	1	0	0.4509
GO:0009228	1	0	0.4509
GO:0009252	1	0	0.4509
GO:0009269	1	0	0.4509
GO:0009274	1	0	0.4509
GO:0009405	1	0	0.4509
GO:0009523	1	0	0.4509
GO:0009654	1	0	0.4509
GO:0015018	1	0	0.4509
GO:0015299	1	0	0.4509
GO:0015969	1	0	0.4509
GO:0016757	1	0	0.4509
GO:0016868	1	0	0.4509
GO:0019438	1	0	0.4509
GO:0019538	1	0	0.4509
GO:0019871	1	0	0.4509
GO:0019898	1	0	0.4509
GO:0030036	1	0	0.4509
GO:0030125	1	0	0.4509
GO:0030154	1	0	0.4509
GO:0032012	1	0	0.4509
GO:0035091	1	0	0.4509
GO:0042151	1	0	0.4509
GO:0042301	1	0	0.4509
GO:0042549	1	0	0.4509
GO:0042803	1	0	0.4509
GO:0045300	1	0	0.4509
GO:0050821	1	0	0.4509
GO:0051087	1	0	0.4509
GO:0005985	2	5	0.4687
GO:0006820	2	5	0.4687
GO:0015986	5	3	0.4806
GO:0016469	5	3	0.4806
GO:0008152	60	83	0.4998
GO:0000105	0	2	0.5048
GO:0003684	0	2	0.5048
GO:0003989	0	2	0.5048
GO:0004109	0	2	0.5048
GO:0004177	0	2	0.5048
GO:0004332	0	2	0.5048
GO:0004571	0	2	0.5048
GO:0004764	0	2	0.5048
GO:0004853	0	2	0.5048
GO:0005478	0	2	0.5048
GO:0005542	0	2	0.5048
GO:0005669	0	2	0.5048
GO:0005741	0	2	0.5048
GO:0006100	0	2	0.5048
GO:0006446	0	2	0.5048
GO:0008262	0	2	0.5048
GO:0008283	0	2	0.5048
GO:0008308	0	2	0.5048
GO:0009317	0	2	0.5048
GO:0016089	0	2	0.5048
GO:0016844	0	2	0.5048
GO:0043631	0	2	0.5048
GO:0006281	3	6	0.5264
GO:0030170	3	6	0.5264
GO:0004672	69	93	0.5271
GO:0008171	4	8	0.5648
GO:0000145	2	1	0.5921
GO:0004222	2	1	0.5921
GO:0004869	2	1	0.5921
GO:0006730	2	1	0.5921
GO:0006887	2	1	0.5921
GO:0008375	2	1	0.5921
GO:0016310	2	1	0.5921
GO:0016568	2	1	0.5921
GO:0016772	2	1	0.5921
GO:0018024	2	1	0.5921
GO:0019627	2	1	0.5921
GO:0043087	2	1	0.5921
GO:0006855	8	7	0.6075
GO:0015238	8	7	0.6075
GO:0015297	8	7	0.6075
GO:0005488	6	10	0.6214
GO:0004134	1	3	0.6322
GO:0005543	1	3	0.6322
GO:0006621	1	3	0.6322
GO:0008138	1	3	0.6322
GO:0008168	1	3	0.6322
GO:0008408	1	3	0.6322
GO:0016071	1	3	0.6322
GO:0030529	1	3	0.6322
GO:0043169	1	3	0.6322
GO:0046923	1	3	0.6322
GO:0004553	34	37	0.635
GO:0045449	17	25	0.6421
GO:0006350	8	13	0.662
GO:0015992	3	2	0.6634
GO:0016831	3	2	0.6634
GO:0019752	3	2	0.6634
GO:0050660	3	2	0.6634
GO:0006464	9	14	0.6767
GO:0016491	40	54	0.678
GO:0003824	45	50	0.68
GO:0004521	2	4	0.6964
GO:0005198	2	4	0.6964
GO:0006118	73	95	0.6973
GO:0004652	4	3	0.7083
GO:0044267	4	3	0.7083
GO:0006412	14	20	0.7314
GO:0005992	3	5	0.7369
GO:0008236	3	5	0.7369
GO:0008964	3	5	0.7369
GO:0000074	5	4	0.74
GO:0004525	5	4	0.74
GO:0006950	5	4	0.74
GO:0019787	5	4	0.74
GO:0004221	5	5	0.762
GO:0016998	4	7	0.7639
GO:0005975	49	64	0.7762
GO:0003743	6	6	0.7778
GO:0030528	6	6	0.7778
GO:0006396	7	7	0.7914
GO:0008026	6	9	0.7984
GO:0006512	9	9	0.8136
GO:0015079	10	11	0.8298
GO:0016788	10	11	0.8298
GO:0006813	11	12	0.836
GO:0004289	14	16	0.8569
GO:0006629	14	16	0.8569
GO:0016020	83	104	0.8826
GO:0003735	15	19	1
GO:0005840	15	19	1
GO:0004601	9	11	1
GO:0006979	9	11	1
GO:0016887	8	10	1
GO:0007165	7	9	1
GO:0006886	5	7	1
GO:0008146	5	7	1
GO:0016787	5	7	1
GO:0004811	4	6	1
GO:0005544	4	4	1
GO:0006096	4	6	1
GO:0006260	4	4	1
GO:0008033	4	6	1
GO:0003779	3	3	1
GO:0004568	3	4	1
GO:0004806	3	4	1
GO:0004812	3	3	1
GO:0006032	3	4	1
GO:0006284	3	3	1
GO:0006418	3	3	1
GO:0006470	3	3	1
GO:0006807	3	3	1
GO:0006812	3	4	1
GO:0015031	3	3	1
GO:0016769	3	4	1
GO:0046872	3	4	1
GO:0000159	2	2	1
GO:0003678	2	2	1
GO:0005794	2	2	1
GO:0008483	2	2	1
GO:0008565	2	2	1
GO:0008601	2	2	1
GO:0009505	2	2	1
GO:0015979	2	2	1
GO:0047210	2	2	1
GO:0051536	2	2	1
GO:0000156	1	1	1
GO:0000160	1	1	1
GO:0003713	1	2	1
GO:0003849	1	1	1
GO:0003883	1	1	1
GO:0003910	1	2	1
GO:0003950	1	1	1
GO:0004089	1	2	1
GO:0004437	1	1	1
GO:0004519	1	2	1
GO:0004550	1	1	1
GO:0004645	1	1	1
GO:0004820	1	2	1
GO:0005249	1	1	1
GO:0005643	1	2	1
GO:0005694	1	1	1
GO:0005743	1	1	1
GO:0005783	1	1	1
GO:0005795	1	2	1
GO:0006071	1	2	1
GO:0006139	1	1	1
GO:0006183	1	1	1
GO:0006221	1	1	1
GO:0006228	1	1	1
GO:0006241	1	1	1
GO:0006265	1	1	1
GO:0006334	1	1	1
GO:0006426	1	2	1
GO:0006471	1	1	1
GO:0006631	1	2	1
GO:0006808	1	2	1
GO:0006814	1	1	1
GO:0007155	1	1	1
GO:0008076	1	1	1
GO:0008235	1	1	1
GO:0008237	1	2	1
GO:0008378	1	2	1
GO:0008725	1	2	1
GO:0008889	1	1	1
GO:0009073	1	1	1
GO:0009538	1	2	1
GO:0009573	1	2	1
GO:0009725	1	1	1
GO:0015976	1	1	1
GO:0015977	1	2	1
GO:0015996	1	1	1
GO:0016192	1	1	1
GO:0016564	1	2	1
GO:0016810	1	1	1
GO:0016853	1	2	1
GO:0016874	1	2	1
GO:0016984	1	2	1
GO:0016986	1	1	1
GO:0017038	1	2	1
GO:0019201	1	1	1
GO:0019904	1	1	1
GO:0043234	1	1	1
GO:0046914	1	1	1
GO:0047746	1	1	1
GO:0048037	1	2	1
GO:0051258	1	1	1
GO:0000139	0	1	1
GO:0000154	0	1	1
GO:0000155	0	1	1
GO:0000166	0	1	1
GO:0000179	0	1	1
GO:0000808	0	1	1
GO:0001682	0	1	1
GO:0003702	0	1	1
GO:0003840	0	1	1
GO:0003854	0	1	1
GO:0003872	0	1	1
GO:0003916	0	1	1
GO:0003995	0	1	1
GO:0004014	0	1	1
GO:0004040	0	1	1
GO:0004067	0	1	1
GO:0004086	0	1	1
GO:0004250	0	1	1
GO:0004298	0	1	1
GO:0004358	0	1	1
GO:0004365	0	1	1
GO:0004371	0	1	1
GO:0004396	0	1	1
GO:0004424	0	1	1
GO:0004476	0	1	1
GO:0004500	0	1	1
GO:0004526	0	1	1
GO:0004559	0	1	1
GO:0004602	0	1	1
GO:0004616	0	1	1
GO:0004619	0	1	1
GO:0004637	0	1	1
GO:0004750	0	1	1
GO:0004784	0	1	1
GO:0004794	0	1	1
GO:0004799	0	1	1
GO:0005047	0	1	1
GO:0005667	0	1	1
GO:0005773	0	1	1
GO:0005785	0	1	1
GO:0005787	0	1	1
GO:0005789	0	1	1
GO:0005792	0	1	1
GO:0005839	0	1	1
GO:0005945	0	1	1
GO:0006007	0	1	1
GO:0006098	0	1	1
GO:0006231	0	1	1
GO:0006268	0	1	1
GO:0006289	0	1	1
GO:0006298	0	1	1
GO:0006306	0	1	1
GO:0006397	0	1	1
GO:0006465	0	1	1
GO:0006516	0	1	1
GO:0006526	0	1	1
GO:0006548	0	1	1
GO:0006597	0	1	1
GO:0006659	0	1	1
GO:0006672	0	1	1
GO:0006694	0	1	1
GO:0006801	0	1	1
GO:0006904	0	1	1
GO:0008017	0	1	1
GO:0008094	0	1	1
GO:0008173	0	1	1
GO:0008233	0	1	1
GO:0008295	0	1	1
GO:0008380	0	1	1
GO:0008649	0	1	1
GO:0008898	0	1	1
GO:0009003	0	1	1
GO:0009097	0	1	1
GO:0009113	0	1	1
GO:0009168	0	1	1
GO:0009982	0	1	1
GO:0015288	0	1	1
GO:0016301	0	1	1
GO:0016485	0	1	1
GO:0016624	0	1	1
GO:0016811	0	1	1
GO:0016813	0	1	1
GO:0016987	0	1	1
GO:0019239	0	1	1
GO:0019295	0	1	1
GO:0019867	0	1	1
GO:0030145	0	1	1
GO:0030983	0	1	1
GO:0042586	0	1	1
GO:0043085	0	1	1
GO:0046080	0	1	1
GO:0050080	0	1	1
