# Supplementary material for: Comparative BAC end sequence analysis of tomato and potato reveals overrepresentation of specific gene families in potato
Source: BMC Plant Biol. 2008 Apr 11;8:34. doi: 10.1186/1471-2229-8-34 (PMC2324086; doi:10.1186/1471-2229-8-34)
Supplement: Additional file 3 — This file describes the Gene Ontology terms found in the InterProScan analysis of the tomato and potato HindIII digested BAC end sequences. The columns in this Table describe the GO term, the number of BAC end sequences in the tomato HBa and potato POT library that had this term assigned to them, and the P value of Fisher's exact test for the difference of relative abundance of this GO term between these two libraries. A P value lower than 10-4 indicates a significant difference in the abundance of a GO term between these libraries. [file 1471-2229-8-34-S3.xls]

## Sheet: GO_terms_HindIII
GO term	Tomato HBa	Potato POT	P value
GO:0008270	751	735	2.2e-16
GO:0005515	235	360	2.2e-16
GO:0006915	67	141	2.2e-16
GO:0015074	4097	1869	5.58e-16
GO:0003676	899	749	1.09e-15
GO:0005524	552	497	2.66e-14
GO:0003677	4257	2009	2.38e-12
GO:0000785	1502	615	5.5e-12
GO:0003682	1502	615	5.5e-12
GO:0006333	1502	615	5.5e-12
GO:0005634	1662	716	6.06e-10
GO:0008152	96	106	2.08e-06
GO:0004672	154	141	3.27e-05
GO:0008811	23	0	4.09e-05
GO:0005506	95	96	5.68e-05
GO:0004497	88	91	6.1e-05
GO:0006629	27	41	6.33e-05
GO:0004553	54	63	9.71e-05
GO:0006468	252	203	0.0001526
GO:0015986	37	4	0.0002359
GO:0016469	37	4	0.0002359
GO:0020037	97	93	0.0002618
GO:0046933	36	4	0.000377
GO:0046961	36	4	0.000377
GO:0016829	17	28	0.0004698
GO:0005975	94	89	0.0004874
GO:0008415	5	14	0.001137
GO:0006810	239	91	0.001247
GO:0004867	3	11	0.001445
GO:0016760	15	0	0.00188
GO:0006631	4	12	0.002517
GO:0006118	159	127	0.003615
GO:0016788	14	21	0.00434
GO:0000287	12	19	0.004565
GO:0005737	17	24	0.00492
GO:0042773	12	0	0.005814
GO:0004888	2	8	0.005876
GO:0005198	0	5	0.00604
GO:0003735	112	38	0.006266
GO:0004525	27	4	0.007653
GO:0005215	49	48	0.007768
GO:0004713	114	93	0.008841
GO:0006412	114	40	0.009052
GO:0005840	110	38	0.009823
GO:0016616	8	14	0.01237
GO:0016831	2	7	0.01326
GO:0019752	2	7	0.01326
GO:0003824	76	65	0.0138
GO:0016491	77	66	0.01427
GO:0030244	15	1	0.01581
GO:0004764	0	4	0.01678
GO:0016089	0	4	0.01678
GO:0006350	36	8	0.01726
GO:0006396	36	8	0.01726
GO:0016758	30	31	0.02238
GO:0016020	229	163	0.02299
GO:0004521	1	5	0.02537
GO:0008137	17	2	0.02825
GO:0009579	9	0	0.03128
GO:0003899	33	8	0.03312
GO:0045300	4	8	0.03506
GO:0008234	9	13	0.04255
GO:0001558	0	3	0.04663
GO:0003995	0	3	0.04663
GO:0004003	0	3	0.04663
GO:0005199	0	3	0.04663
GO:0008138	0	3	0.04663
GO:0008883	0	3	0.04663
GO:0009664	0	3	0.04663
GO:0015996	0	3	0.04663
GO:0050661	0	3	0.04663
GO:0051318	0	3	0.04663
GO:0009539	7	0	0.05452
GO:0009058	35	32	0.05528
GO:0031072	8	11	0.05621
GO:0003924	14	16	0.05684
GO:0051536	8	0	0.05738
GO:0003871	1	4	0.05976
GO:0004866	1	4	0.05976
GO:0005578	1	4	0.05976
GO:0030125	1	4	0.05976
GO:0033014	1	4	0.05976
GO:0004601	27	26	0.06157
GO:0006857	23	23	0.06381
GO:0004185	19	20	0.06475
GO:0005507	19	20	0.06475
GO:0016820	4	7	0.06547
GO:0006355	101	75	0.07049
GO:0006979	31	28	0.07725
GO:0043234	3	6	0.07918
GO:0051258	3	6	0.07918
GO:0004842	11	13	0.08664
GO:0051287	11	13	0.08664
GO:0007018	8	10	0.09066
GO:0006461	6	0	0.09411
GO:0019684	6	0	0.09411
GO:0046983	64	50	0.09625
GO:0006886	21	20	0.1032
GO:0008652	2	5	0.1065
GO:0006270	10	1	0.1111
GO:0006508	90	66	0.1122
GO:0004806	7	9	0.117
GO:0006512	11	12	0.128
GO:0000036	0	2	0.1296
GO:0000774	0	2	0.1296
GO:0003678	0	2	0.1296
GO:0003712	0	2	0.1296
GO:0003934	0	2	0.1296
GO:0004428	0	2	0.1296
GO:0004476	0	2	0.1296
GO:0004527	0	2	0.1296
GO:0004607	0	2	0.1296
GO:0004674	0	2	0.1296
GO:0004721	0	2	0.1296
GO:0004797	0	2	0.1296
GO:0005742	0	2	0.1296
GO:0005777	0	2	0.1296
GO:0006289	0	2	0.1296
GO:0006535	0	2	0.1296
GO:0006633	0	2	0.1296
GO:0006637	0	2	0.1296
GO:0007067	0	2	0.1296
GO:0009001	0	2	0.1296
GO:0009059	0	2	0.1296
GO:0009116	0	2	0.1296
GO:0009186	0	2	0.1296
GO:0009725	0	2	0.1296
GO:0015380	0	2	0.1296
GO:0015627	0	2	0.1296
GO:0015628	0	2	0.1296
GO:0016291	0	2	0.1296
GO:0016818	0	2	0.1296
GO:0019438	0	2	0.1296
GO:0030176	0	2	0.1296
GO:0042742	0	2	0.1296
GO:0042803	0	2	0.1296
GO:0045040	0	2	0.1296
GO:0050832	0	2	0.1296
GO:0051087	0	2	0.1296
GO:0004811	5	7	0.1335
GO:0003743	14	3	0.1349
GO:0009507	14	3	0.1349
GO:0000155	1	3	0.1362
GO:0005576	1	3	0.1362
GO:0005740	1	3	0.1362
GO:0006470	1	3	0.1362
GO:0008408	1	3	0.1362
GO:0030976	1	3	0.1362
GO:0051028	1	3	0.1362
GO:0015979	20	5	0.1426
GO:0003779	3	5	0.1461
GO:0006071	3	5	0.1461
GO:0006099	3	5	0.1461
GO:0006520	3	5	0.1461
GO:0008889	3	5	0.1461
GO:0010181	3	5	0.1461
GO:0016846	3	5	0.1461
GO:0003777	9	10	0.1528
GO:0005875	9	10	0.1528
GO:0006457	18	17	0.1574
GO:0015992	6	8	0.1604
GO:0003854	5	0	0.1672
GO:0004652	5	0	0.1672
GO:0006694	5	0	0.1672
GO:0006955	5	0	0.1672
GO:0007275	5	0	0.1672
GO:0008375	5	0	0.1672
GO:0009521	5	0	0.1672
GO:0009767	5	0	0.1672
GO:0016168	5	0	0.1672
GO:0005544	4	6	0.1835
GO:0008717	4	6	0.1835
GO:0009765	4	6	0.1835
GO:0007165	16	15	0.1891
GO:0030528	13	3	0.196
GO:0004345	2	4	0.1973
GO:0004571	2	4	0.1973
GO:0005681	2	4	0.1973
GO:0006006	2	4	0.1973
GO:0009228	2	4	0.1973
GO:0006887	8	9	0.2044
GO:0004523	39	30	0.21
GO:0016301	5	6	0.2191
GO:0006511	27	9	0.2235
GO:0003723	2485	1344	0.2325
GO:0045735	10	10	0.2433
GO:0000145	6	7	0.2464
GO:0006812	6	7	0.2464
GO:0008033	6	7	0.2464
GO:0004565	3	4	0.2605
GO:0004605	3	4	0.2605
GO:0008654	3	4	0.2605
GO:0008964	3	4	0.2605
GO:0009341	3	4	0.2605
GO:0016853	3	4	0.2605
GO:0030662	3	4	0.2605
GO:0005525	40	30	0.2619
GO:0004812	11	10	0.2654
GO:0006418	11	10	0.2654
GO:0015079	11	10	0.2654
GO:0004803	7	1	0.2728
GO:0006313	7	1	0.2728
GO:0006952	12	11	0.278
GO:0000159	7	7	0.2787
GO:0008171	7	7	0.2787
GO:0008601	7	7	0.2787
GO:0050660	7	7	0.2787
GO:0006413	12	3	0.2832
GO:0045449	54	23	0.2865
GO:0000272	1	2	0.2954
GO:0003840	1	2	0.2954
GO:0004519	1	2	0.2954
GO:0004555	1	2	0.2954
GO:0005643	1	2	0.2954
GO:0005991	1	2	0.2954
GO:0006397	1	2	0.2954
GO:0007585	1	2	0.2954
GO:0009086	1	2	0.2954
GO:0016161	1	2	0.2954
GO:0016742	1	2	0.2954
GO:0019843	1	2	0.2954
GO:0008219	8	8	0.2982
GO:0048037	4	5	0.2982
GO:0004298	4	0	0.304
GO:0004579	4	0	0.304
GO:0004781	4	0	0.304
GO:0005789	4	0	0.304
GO:0005839	4	0	0.304
GO:0005852	4	0	0.304
GO:0008080	4	0	0.304
GO:0008236	4	0	0.304
GO:0016192	4	0	0.304
GO:0016211	13	4	0.3252
GO:0003964	2426	1322	0.3384
GO:0006278	2426	1322	0.3384
GO:0007049	22	8	0.3443
GO:0005694	5	5	0.3471
GO:0016740	5	5	0.3471
GO:0009522	9	2	0.3475
GO:0005509	35	25	0.3503
GO:0000398	2	3	0.3582
GO:0004365	2	3	0.3582
GO:0006259	2	3	0.3582
GO:0006298	2	3	0.3582
GO:0007155	2	3	0.3582
GO:0008324	2	3	0.3582
GO:0030529	2	3	0.3582
GO:0030983	2	3	0.3582
GO:0000049	0	1	0.36
GO:0000104	0	1	0.36
GO:0000105	0	1	0.36
GO:0000270	0	1	0.36
GO:0000278	0	1	0.36
GO:0000775	0	1	0.36
GO:0003997	0	1	0.36
GO:0004016	0	1	0.36
GO:0004086	0	1	0.36
GO:0004146	0	1	0.36
GO:0004329	0	1	0.36
GO:0004375	0	1	0.36
GO:0004411	0	1	0.36
GO:0004418	0	1	0.36
GO:0004424	0	1	0.36
GO:0004435	0	1	0.36
GO:0004518	0	1	0.36
GO:0004592	0	1	0.36
GO:0004594	0	1	0.36
GO:0004615	0	1	0.36
GO:0004637	0	1	0.36
GO:0004671	0	1	0.36
GO:0004743	0	1	0.36
GO:0004750	0	1	0.36
GO:0004759	0	1	0.36
GO:0004788	0	1	0.36
GO:0004798	0	1	0.36
GO:0004799	0	1	0.36
GO:0004814	0	1	0.36
GO:0004828	0	1	0.36
GO:0004853	0	1	0.36
GO:0005047	0	1	0.36
GO:0005179	0	1	0.36
GO:0005293	0	1	0.36
GO:0005337	0	1	0.36
GO:0005471	0	1	0.36
GO:0005487	0	1	0.36
GO:0005785	0	1	0.36
GO:0005794	0	1	0.36
GO:0005960	0	1	0.36
GO:0005961	0	1	0.36
GO:0006171	0	1	0.36
GO:0006231	0	1	0.36
GO:0006233	0	1	0.36
GO:0006235	0	1	0.36
GO:0006420	0	1	0.36
GO:0006434	0	1	0.36
GO:0006479	0	1	0.36
GO:0006481	0	1	0.36
GO:0006541	0	1	0.36
GO:0006545	0	1	0.36
GO:0006546	0	1	0.36
GO:0006559	0	1	0.36
GO:0006570	0	1	0.36
GO:0006635	0	1	0.36
GO:0006779	0	1	0.36
GO:0006796	0	1	0.36
GO:0006865	0	1	0.36
GO:0006890	0	1	0.36
GO:0006913	0	1	0.36
GO:0008083	0	1	0.36
GO:0008191	0	1	0.36
GO:0008276	0	1	0.36
GO:0008283	0	1	0.36
GO:0008378	0	1	0.36
GO:0008898	0	1	0.36
GO:0009113	0	1	0.36
GO:0009117	0	1	0.36
GO:0009165	0	1	0.36
GO:0009168	0	1	0.36
GO:0009229	0	1	0.36
GO:0009505	0	1	0.36
GO:0009966	0	1	0.36
GO:0015937	0	1	0.36
GO:0015940	0	1	0.36
GO:0016071	0	1	0.36
GO:0016774	0	1	0.36
GO:0016833	0	1	0.36
GO:0016868	0	1	0.36
GO:0017000	0	1	0.36
GO:0017056	0	1	0.36
GO:0019239	0	1	0.36
GO:0019288	0	1	0.36
GO:0019307	0	1	0.36
GO:0019867	0	1	0.36
GO:0030041	0	1	0.36
GO:0030955	0	1	0.36
GO:0042147	0	1	0.36
GO:0046168	0	1	0.36
GO:0046373	0	1	0.36
GO:0046556	0	1	0.36
GO:0047210	0	1	0.36
GO:0047746	0	1	0.36
GO:0050792	0	1	0.36
GO:0051276	0	1	0.36
GO:0051539	0	1	0.36
GO:0044237	16	5	0.3629
GO:0042802	6	6	0.3704
GO:0043086	6	6	0.3704
GO:0006813	12	10	0.3786
GO:0006464	20	15	0.3854
GO:0008026	13	11	0.3949
GO:0006281	5	1	0.4292
GO:0006730	5	1	0.4292
GO:0006754	5	1	0.4292
GO:0006950	5	1	0.4292
GO:0046872	12	4	0.4426
GO:0042626	22	9	0.4607
GO:0004427	4	4	0.47
GO:0015662	4	4	0.47
GO:0016769	4	4	0.47
GO:0016779	4	4	0.47
GO:0004784	7	2	0.5034
GO:0005971	7	2	0.5034
GO:0006801	7	2	0.5034
GO:0015031	7	2	0.5034
GO:0004650	13	10	0.5159
GO:0000154	2	0	0.5392
GO:0000179	2	0	0.5392
GO:0003849	2	0	0.5392
GO:0003883	2	0	0.5392
GO:0004019	2	0	0.5392
GO:0004040	2	0	0.5392
GO:0004089	2	0	0.5392
GO:0004357	2	0	0.5392
GO:0004602	2	0	0.5392
GO:0004619	2	0	0.5392
GO:0004872	2	0	0.5392
GO:0005351	2	0	0.5392
GO:0005666	2	0	0.5392
GO:0005727	2	0	0.5392
GO:0005853	2	0	0.5392
GO:0006007	2	0	0.5392
GO:0006221	2	0	0.5392
GO:0006284	2	0	0.5392
GO:0006370	2	0	0.5392
GO:0006383	2	0	0.5392
GO:0006446	2	0	0.5392
GO:0006568	2	0	0.5392
GO:0006750	2	0	0.5392
GO:0007600	2	0	0.5392
GO:0008020	2	0	0.5392
GO:0008409	2	0	0.5392
GO:0008643	2	0	0.5392
GO:0008649	2	0	0.5392
GO:0008725	2	0	0.5392
GO:0009190	2	0	0.5392
GO:0009306	2	0	0.5392
GO:0015934	2	0	0.5392
GO:0016439	2	0	0.5392
GO:0016849	2	0	0.5392
GO:0018298	2	0	0.5392
GO:0019211	2	0	0.5392
GO:0030145	2	0	0.5392
GO:0042549	2	0	0.5392
GO:0051205	2	0	0.5392
GO:0005622	201	105	0.5509
GO:0004645	9	3	0.5553
GO:0000139	3	0	0.5576
GO:0003746	3	0	0.5576
GO:0003747	3	0	0.5576
GO:0003830	3	0	0.5576
GO:0004143	3	0	0.5576
GO:0004379	3	0	0.5576
GO:0006164	3	0	0.5576
GO:0006414	3	0	0.5576
GO:0006415	3	0	0.5576
GO:0006487	3	0	0.5576
GO:0006499	3	0	0.5576
GO:0007205	3	0	0.5576
GO:0008107	3	0	0.5576
GO:0008113	3	0	0.5576
GO:0008250	3	0	0.5576
GO:0008299	3	0	0.5576
GO:0018279	3	0	0.5576
GO:0019538	3	0	0.5576
GO:0042546	3	0	0.5576
GO:0004222	7	6	0.5645
GO:0006096	17	12	0.5648
GO:0006808	8	6	0.588
GO:0006820	8	6	0.588
GO:0016564	8	6	0.588
GO:0005488	23	10	0.5882
GO:0000074	9	7	0.6041
GO:0006544	9	7	0.6041
GO:0004252	2	2	0.6225
GO:0004807	2	2	0.6225
GO:0005856	2	2	0.6225
GO:0006073	2	2	0.6225
GO:0007010	2	2	0.6225
GO:0009654	2	2	0.6225
GO:0015629	2	2	0.6225
GO:0016117	2	2	0.6225
GO:0016624	2	2	0.6225
GO:0016705	2	2	0.6225
GO:0016762	2	2	0.6225
GO:0030126	2	2	0.6225
GO:0030127	2	2	0.6225
GO:0048046	2	2	0.6225
GO:0048278	2	2	0.6225
GO:0009055	13	5	0.6251
GO:0016787	13	5	0.6251
GO:0009607	11	8	0.635
GO:0044267	11	8	0.635
GO:0006260	15	6	0.6502
GO:0000103	4	1	0.6603
GO:0003887	4	1	0.6603
GO:0006120	4	1	0.6603
GO:0008061	4	1	0.6603
GO:0008483	4	1	0.6603
GO:0009073	4	1	0.6603
GO:0016987	4	1	0.6603
GO:0042256	4	1	0.6603
GO:0042578	4	1	0.6603
GO:0043022	4	1	0.6603
GO:0000156	3	3	0.6738
GO:0000160	3	3	0.6738
GO:0016887	15	10	0.6808
GO:0000015	4	3	0.7077
GO:0004194	4	3	0.7077
GO:0004634	4	3	0.7077
GO:0008168	4	3	0.7077
GO:0009678	4	3	0.7077
GO:0016844	4	3	0.7077
GO:0019904	4	3	0.7077
GO:0005741	6	2	0.7194
GO:0006367	6	2	0.7194
GO:0008308	6	2	0.7194
GO:0008462	6	2	0.7194
GO:0003700	94	49	0.7273
GO:0030170	5	4	0.7306
GO:0043087	5	4	0.7306
GO:0005992	6	4	0.7537
GO:0006352	6	4	0.7537
GO:0016773	6	4	0.7537
GO:0004386	30	15	0.7584
GO:0000151	9	6	0.7906
GO:0004372	9	6	0.7906
GO:0006563	9	6	0.7906
GO:0016567	9	6	0.7906
GO:0050662	11	5	0.799
GO:0051082	11	5	0.799
GO:0030599	17	8	0.8356
GO:0042545	17	8	0.8356
GO:0043565	68	36	0.8382
GO:0004221	18	9	0.8436
GO:0005618	21	13	0.8585
GO:0005529	22	13	0.8622
GO:0004289	23	14	0.8644
GO:0016021	128	74	0.8832
GO:0006855	32	19	0.8843
GO:0015238	32	19	0.8843
GO:0015297	32	19	0.8843
GO:0004871	16	8	1
GO:0009416	16	8	1
GO:0016051	15	8	1
GO:0001509	13	7	1
GO:0004197	13	7	1
GO:0008565	10	5	1
GO:0003774	9	5	1
GO:0008146	9	5	1
GO:0016459	9	5	1
GO:0006807	8	4	1
GO:0019787	8	5	1
GO:0003702	7	4	1
GO:0004748	7	4	1
GO:0006334	7	4	1
GO:0016874	7	4	1
GO:0004332	6	3	1
GO:0005985	5	2	1
GO:0006265	5	3	1
GO:0006364	5	2	1
GO:0016310	5	2	1
GO:0016597	5	2	1
GO:0016614	5	2	1
GO:0016810	5	2	1
GO:0016998	5	2	1
GO:0030001	5	2	1
GO:0003918	4	2	1
GO:0004325	4	2	1
GO:0004568	4	2	1
GO:0006032	4	2	1
GO:0006783	4	2	1
GO:0006885	4	2	1
GO:0015299	4	2	1
GO:0016308	4	2	1
GO:0016568	4	2	1
GO:0018024	4	2	1
GO:0003697	3	1	1
GO:0003713	3	1	1
GO:0003725	3	1	1
GO:0004013	3	1	1
GO:0004014	3	1	1
GO:0004096	3	2	1
GO:0004152	3	1	1
GO:0004177	3	2	1
GO:0004347	3	1	1
GO:0004437	3	1	1
GO:0004573	3	1	1
GO:0004869	3	2	1
GO:0004970	3	1	1
GO:0005216	3	1	1
GO:0005234	3	1	1
GO:0005667	3	2	1
GO:0006094	3	1	1
GO:0006139	3	1	1
GO:0006207	3	1	1
GO:0006310	3	1	1
GO:0006597	3	1	1
GO:0006605	3	1	1
GO:0006811	3	1	1
GO:0006888	3	2	1
GO:0006914	3	1	1
GO:0007154	3	2	1
GO:0008094	3	1	1
GO:0008295	3	1	1
GO:0009231	3	1	1
GO:0009311	3	1	1
GO:0009396	3	1	1
GO:0015035	3	2	1
GO:0035091	3	2	1
GO:0042765	3	1	1
GO:0045454	3	2	1
GO:0046873	3	1	1
GO:0046914	3	1	1
GO:0000175	2	1	1
GO:0000786	2	1	1
GO:0003910	2	1	1
GO:0004813	2	1	1
GO:0005664	2	1	1
GO:0005669	2	1	1
GO:0005672	2	1	1
GO:0005783	2	1	1
GO:0006419	2	1	1
GO:0006537	2	1	1
GO:0006909	2	1	1
GO:0007242	2	1	1
GO:0008716	2	1	1
GO:0009252	2	1	1
GO:0009611	2	1	1
GO:0015930	2	1	1
GO:0016651	2	1	1
GO:0016757	2	1	1
GO:0019201	2	1	1
GO:0019898	2	1	1
GO:0046907	2	1	1
GO:0000166	1	1	1
GO:0000228	1	0	1
GO:0003684	1	0	1
GO:0003855	1	0	1
GO:0003872	1	0	1
GO:0003889	1	0	1
GO:0003916	1	1	1
GO:0003950	1	0	1
GO:0003993	1	0	1
GO:0004055	1	0	1
GO:0004057	1	1	1
GO:0004067	1	0	1
GO:0004107	1	1	1
GO:0004114	1	0	1
GO:0004129	1	1	1
GO:0004134	1	0	1
GO:0004156	1	0	1
GO:0004190	1	0	1
GO:0004198	1	0	1
GO:0004356	1	1	1
GO:0004396	1	1	1
GO:0004420	1	0	1
GO:0004478	1	0	1
GO:0004484	1	0	1
GO:0004489	1	0	1
GO:0004540	1	0	1
GO:0004550	1	0	1
GO:0004616	1	1	1
GO:0004639	1	0	1
GO:0004640	1	0	1
GO:0004655	1	0	1
GO:0004657	1	0	1
GO:0004725	1	0	1
GO:0004751	1	1	1
GO:0004820	1	0	1
GO:0004826	1	0	1
GO:0004834	1	0	1
GO:0005249	1	0	1
GO:0005542	1	0	1
GO:0005543	1	0	1
GO:0005674	1	1	1
GO:0005743	1	0	1
GO:0005759	1	0	1
GO:0005778	1	1	1
GO:0005786	1	0	1
GO:0005788	1	0	1
GO:0005801	1	0	1
GO:0005945	1	0	1
GO:0005956	1	0	1
GO:0006012	1	0	1
GO:0006013	1	0	1
GO:0006030	1	0	1
GO:0006098	1	1	1
GO:0006100	1	1	1
GO:0006183	1	0	1
GO:0006228	1	0	1
GO:0006241	1	0	1
GO:0006268	1	1	1
GO:0006388	1	0	1
GO:0006400	1	0	1
GO:0006426	1	0	1
GO:0006432	1	0	1
GO:0006471	1	0	1
GO:0006486	1	1	1
GO:0006506	1	0	1
GO:0006516	1	0	1
GO:0006526	1	0	1
GO:0006555	1	0	1
GO:0006562	1	0	1
GO:0006614	1	0	1
GO:0006626	1	0	1
GO:0006672	1	0	1
GO:0006777	1	0	1
GO:0007001	1	0	1
GO:0007017	1	0	1
GO:0008076	1	0	1
GO:0008108	1	0	1
GO:0008173	1	0	1
GO:0008202	1	0	1
GO:0008233	1	1	1
GO:0008235	1	0	1
GO:0008289	1	0	1
GO:0008318	1	0	1
GO:0008380	1	1	1
GO:0008474	1	0	1
GO:0008479	1	0	1
GO:0008531	1	1	1
GO:0008535	1	0	1
GO:0008605	1	0	1
GO:0008610	1	1	1
GO:0008616	1	0	1
GO:0008686	1	0	1
GO:0008703	1	0	1
GO:0008800	1	0	1
GO:0008825	1	1	1
GO:0009052	1	1	1
GO:0009103	1	1	1
GO:0009405	1	0	1
GO:0009415	1	1	1
GO:0009538	1	1	1
GO:0009982	1	0	1
GO:0015018	1	1	1
GO:0015923	1	0	1
GO:0015969	1	0	1
GO:0015976	1	0	1
GO:0016272	1	0	1
GO:0016559	1	1	1
GO:0016563	1	0	1
GO:0016598	1	1	1
GO:0016620	1	1	1
GO:0016743	1	0	1
GO:0016763	1	1	1
GO:0016772	1	1	1
GO:0016811	1	0	1
GO:0016986	1	0	1
GO:0017038	1	0	1
GO:0017176	1	0	1
GO:0018346	1	0	1
GO:0019295	1	1	1
GO:0019825	1	1	1
GO:0019871	1	0	1
GO:0030077	1	0	1
GO:0030154	1	0	1
GO:0030655	1	0	1
GO:0030688	1	1	1
GO:0031361	1	0	1
GO:0042151	1	0	1
GO:0042176	1	1	1
GO:0042586	1	0	1
GO:0042719	1	0	1
GO:0043631	1	0	1
GO:0045039	1	0	1
GO:0045156	1	0	1
GO:0045941	1	0	1
GO:0046677	1	0	1
GO:0046912	1	0	1
