# Supplementary material for: Comparative BAC end sequence analysis of tomato and potato reveals overrepresentation of specific gene families in potato
Source: BMC Plant Biol. 2008 Apr 11;8:34. doi: 10.1186/1471-2229-8-34 (PMC2324086; doi:10.1186/1471-2229-8-34)
Supplement: Additional file 4 — This file describes the Gene Ontology terms found in the InterProScan analysis of the potato HindIII and EcoRI digested BAC end sequences. The columns in this Table describe the GO term, the number of BAC end sequences in the potato POT and PPT library that had this term assigned to them, and the P value of Fisher's exact test for the difference of relative abundance of this GO term between these two libraries. A P value lower than 10-4 indicates a significant difference in the abundance of a GO term between these libraries. [file 1471-2229-8-34-S4.xls]

## Sheet: GO_terms_Potato
GO term	Potato POT	Potato PPT	P value
GO:0003677	2009	676	2.2e-16
GO:0015074	1869	609	2.2e-16
GO:0003676	749	736	2.2e-16
GO:0008270	735	654	2.2e-16
GO:0006810	91	146	2.2e-16
GO:0046983	50	129	2.2e-16
GO:0003964	1322	576	2.15e-06
GO:0006278	1322	576	2.15e-06
GO:0003723	1344	590	3.76e-06
GO:0003700	49	61	2.06e-05
GO:0016758	31	40	0.0004081
GO:0043565	36	43	0.0005565
GO:0005529	13	22	0.001117
GO:0006508	66	63	0.001624
GO:0006355	75	69	0.002103
GO:0008236	0	5	0.005485
GO:0004523	30	5	0.007638
GO:0006281	1	6	0.009453
GO:0030244	1	6	0.009453
GO:0004867	11	0	0.01048
GO:0000151	6	12	0.01092
GO:0016567	6	12	0.01092
GO:0016998	2	7	0.01179
GO:0008152	106	83	0.01445
GO:0016820	7	12	0.01522
GO:0007275	0	4	0.01554
GO:0016760	0	4	0.01554
GO:0006350	8	13	0.01962
GO:0004842	13	17	0.02037
GO:0000287	19	22	0.02076
GO:0045449	23	25	0.02222
GO:0006118	127	95	0.0238
GO:0006888	2	6	0.02648
GO:0016491	66	54	0.02782
GO:0005515	360	160	0.02937
GO:0016051	8	12	0.03229
GO:0004134	0	3	0.04402
GO:0004652	0	3	0.04402
GO:0005543	0	3	0.04402
GO:0006284	0	3	0.04402
GO:0006621	0	3	0.04402
GO:0006725	0	3	0.04402
GO:0043169	0	3	0.04402
GO:0046923	0	3	0.04402
GO:0004289	14	16	0.05399
GO:0006779	1	4	0.05575
GO:0006950	1	4	0.05575
GO:0008219	8	0	0.05713
GO:0045300	8	0	0.05713
GO:0006468	203	136	0.06714
GO:0006813	10	12	0.07338
GO:0003743	3	6	0.07567
GO:0030528	3	6	0.07567
GO:0009055	5	8	0.07669
GO:0003824	65	50	0.07793
GO:0003899	8	10	0.08528
GO:0008717	6	0	0.0965
GO:0005985	2	5	0.1051
GO:0005975	89	64	0.1066
GO:0006887	9	1	0.1102
GO:0004650	10	11	0.1127
GO:0015079	10	11	0.1127
GO:0005524	497	303	0.1237
GO:0003684	0	2	0.1247
GO:0003989	0	2	0.1247
GO:0004089	0	2	0.1247
GO:0004109	0	2	0.1247
GO:0004820	0	2	0.1247
GO:0005478	0	2	0.1247
GO:0005542	0	2	0.1247
GO:0005795	0	2	0.1247
GO:0006426	0	2	0.1247
GO:0006446	0	2	0.1247
GO:0008237	0	2	0.1247
GO:0008262	0	2	0.1247
GO:0008725	0	2	0.1247
GO:0009039	0	2	0.1247
GO:0009317	0	2	0.1247
GO:0009573	0	2	0.1247
GO:0015977	0	2	0.1247
GO:0016151	0	2	0.1247
GO:0016984	0	2	0.1247
GO:0017038	0	2	0.1247
GO:0043631	0	2	0.1247
GO:0051536	0	2	0.1247
GO:0005507	20	18	0.1281
GO:0008146	5	7	0.1288
GO:0016787	5	7	0.1288
GO:0044237	5	7	0.1288
GO:0050662	5	7	0.1288
GO:0016071	1	3	0.1294
GO:0042578	1	3	0.1294
GO:0001558	3	5	0.1403
GO:0030976	3	5	0.1403
GO:0051318	3	5	0.1403
GO:0006511	9	10	0.1481
GO:0031072	11	2	0.1574
GO:0006631	12	2	0.1593
GO:0006520	5	0	0.169
GO:0008652	5	0	0.169
GO:0004672	141	93	0.1693
GO:0006464	15	14	0.1731
GO:0008171	7	8	0.1771
GO:0016211	4	6	0.1814
GO:0016779	4	6	0.1814
GO:0030170	4	6	0.1814
GO:0004568	2	4	0.1941
GO:0006032	2	4	0.1941
GO:0030127	2	4	0.1941
GO:0008234	13	12	0.2101
GO:0006099	5	6	0.212
GO:0016740	5	6	0.212
GO:0016020	163	104	0.2215
GO:0004497	91	61	0.2333
GO:0004386	15	4	0.2357
GO:0005488	10	10	0.2404
GO:0016887	10	10	0.2404
GO:0045735	10	10	0.2404
GO:0004194	3	4	0.2523
GO:0006413	3	4	0.2523
GO:0005634	716	418	0.2664
GO:0005737	24	8	0.2688
GO:0006629	41	16	0.2705
GO:0000145	7	1	0.2742
GO:0000105	1	2	0.286
GO:0003713	1	2	0.286
GO:0003910	1	2	0.286
GO:0004853	1	2	0.286
GO:0005669	1	2	0.286
GO:0005794	1	2	0.286
GO:0006100	1	2	0.286
GO:0006310	1	2	0.286
GO:0008283	1	2	0.286
GO:0008378	1	2	0.286
GO:0008483	1	2	0.286
GO:0009505	1	2	0.286
GO:0009538	1	2	0.286
GO:0046873	1	2	0.286
GO:0047210	1	2	0.286
GO:0005992	4	5	0.2942
GO:0008964	4	5	0.2942
GO:0009607	8	8	0.2943
GO:0016829	28	21	0.2955
GO:0003871	4	0	0.3045
GO:0004345	4	0	0.3045
GO:0004427	4	0	0.3045
GO:0004605	4	0	0.3045
GO:0004748	4	0	0.3045
GO:0005578	4	0	0.3045
GO:0005681	4	0	0.3045
GO:0006006	4	0	0.3045
GO:0008654	4	0	0.3045
GO:0009228	4	0	0.3045
GO:0016773	4	0	0.3045
GO:0030125	4	0	0.3045
GO:0030662	4	0	0.3045
GO:0033014	4	0	0.3045
GO:0009058	32	23	0.3246
GO:0008415	14	4	0.3267
GO:0010181	5	5	0.3382
GO:0016846	5	5	0.3382
GO:0000139	0	1	0.3531
GO:0000154	0	1	0.3531
GO:0000179	0	1	0.3531
GO:0000808	0	1	0.3531
GO:0001682	0	1	0.3531
GO:0003849	0	1	0.3531
GO:0003854	0	1	0.3531
GO:0003872	0	1	0.3531
GO:0003883	0	1	0.3531
GO:0003950	0	1	0.3531
GO:0004040	0	1	0.3531
GO:0004067	0	1	0.3531
GO:0004190	0	1	0.3531
GO:0004250	0	1	0.3531
GO:0004298	0	1	0.3531
GO:0004358	0	1	0.3531
GO:0004371	0	1	0.3531
GO:0004474	0	1	0.3531
GO:0004500	0	1	0.3531
GO:0004526	0	1	0.3531
GO:0004550	0	1	0.3531
GO:0004559	0	1	0.3531
GO:0004602	0	1	0.3531
GO:0004619	0	1	0.3531
GO:0004794	0	1	0.3531
GO:0005249	0	1	0.3531
GO:0005743	0	1	0.3531
GO:0005773	0	1	0.3531
GO:0005787	0	1	0.3531
GO:0005789	0	1	0.3531
GO:0005792	0	1	0.3531
GO:0005839	0	1	0.3531
GO:0005945	0	1	0.3531
GO:0006007	0	1	0.3531
GO:0006097	0	1	0.3531
GO:0006183	0	1	0.3531
GO:0006221	0	1	0.3531
GO:0006228	0	1	0.3531
GO:0006241	0	1	0.3531
GO:0006306	0	1	0.3531
GO:0006465	0	1	0.3531
GO:0006471	0	1	0.3531
GO:0006516	0	1	0.3531
GO:0006526	0	1	0.3531
GO:0006548	0	1	0.3531
GO:0006659	0	1	0.3531
GO:0006672	0	1	0.3531
GO:0006694	0	1	0.3531
GO:0006814	0	1	0.3531
GO:0006904	0	1	0.3531
GO:0008017	0	1	0.3531
GO:0008076	0	1	0.3531
GO:0008173	0	1	0.3531
GO:0008235	0	1	0.3531
GO:0008375	0	1	0.3531
GO:0008649	0	1	0.3531
GO:0009003	0	1	0.3531
GO:0009097	0	1	0.3531
GO:0009982	0	1	0.3531
GO:0015288	0	1	0.3531
GO:0015976	0	1	0.3531
GO:0016192	0	1	0.3531
GO:0016485	0	1	0.3531
GO:0016811	0	1	0.3531
GO:0016813	0	1	0.3531
GO:0016986	0	1	0.3531
GO:0019627	0	1	0.3531
GO:0030145	0	1	0.3531
GO:0042586	0	1	0.3531
GO:0043085	0	1	0.3531
GO:0046080	0	1	0.3531
GO:0050080	0	1	0.3531
GO:0006633	2	3	0.3533
GO:0015031	2	3	0.3533
GO:0015035	2	3	0.3533
GO:0015380	2	3	0.3533
GO:0045454	2	3	0.3533
GO:0006952	11	9	0.3594
GO:0008026	11	9	0.3594
GO:0006457	17	6	0.3932
GO:0020037	93	59	0.3948
GO:0001509	7	6	0.4011
GO:0004197	7	6	0.4011
GO:0004811	7	6	0.4011
GO:0008033	7	6	0.4011
GO:0005506	96	60	0.4023
GO:0006979	28	11	0.4049
GO:0006857	23	17	0.4078
GO:0005215	48	32	0.4124
GO:0006855	19	7	0.4189
GO:0015238	19	7	0.4189
GO:0015297	19	7	0.4189
GO:0006396	8	7	0.4197
GO:0006886	20	7	0.4206
GO:0005525	30	12	0.4212
GO:0000785	615	317	0.4223
GO:0003682	615	317	0.4223
GO:0006333	615	317	0.4223
GO:0006470	3	3	0.4324
GO:0008138	3	3	0.4324
GO:0008168	3	3	0.4324
GO:0008408	3	3	0.4324
GO:0030529	3	3	0.4324
GO:0004222	6	1	0.4335
GO:0016301	6	1	0.4335
GO:0043234	6	1	0.4335
GO:0051258	6	1	0.4335
GO:0051287	13	4	0.4475
GO:0004525	4	4	0.4648
GO:0006352	4	4	0.4648
GO:0015662	4	4	0.4648
GO:0016769	4	4	0.4648
GO:0046872	4	4	0.4648
GO:0004185	20	14	0.4769
GO:0006512	12	9	0.4972
GO:0000159	7	2	0.507
GO:0006544	7	2	0.507
GO:0008601	7	2	0.507
GO:0016831	7	2	0.507
GO:0019752	7	2	0.507
GO:0050660	7	2	0.507
GO:0003924	16	6	0.509
GO:0004871	8	2	0.5102
GO:0009416	8	2	0.5102
GO:0015992	8	2	0.5102
GO:0006820	6	5	0.5339
GO:0000036	2	0	0.5431
GO:0000272	2	0	0.5431
GO:0000774	2	0	0.5431
GO:0003712	2	0	0.5431
GO:0003918	2	0	0.5431
GO:0003934	2	0	0.5431
GO:0004096	2	0	0.5431
GO:0004252	2	0	0.5431
GO:0004325	2	0	0.5431
GO:0004428	2	0	0.5431
GO:0004527	2	0	0.5431
GO:0004555	2	0	0.5431
GO:0004607	2	0	0.5431
GO:0004674	2	0	0.5431
GO:0004721	2	0	0.5431
GO:0004797	2	0	0.5431
GO:0004807	2	0	0.5431
GO:0005742	2	0	0.5431
GO:0005777	2	0	0.5431
GO:0005856	2	0	0.5431
GO:0005971	2	0	0.5431
GO:0005991	2	0	0.5431
GO:0006364	2	0	0.5431
GO:0006367	2	0	0.5431
GO:0006535	2	0	0.5431
GO:0006637	2	0	0.5431
GO:0006783	2	0	0.5431
GO:0006885	2	0	0.5431
GO:0007010	2	0	0.5431
GO:0007067	2	0	0.5431
GO:0007154	2	0	0.5431
GO:0007585	2	0	0.5431
GO:0008137	2	0	0.5431
GO:0008462	2	0	0.5431
GO:0009001	2	0	0.5431
GO:0009059	2	0	0.5431
GO:0009086	2	0	0.5431
GO:0009116	2	0	0.5431
GO:0009186	2	0	0.5431
GO:0009522	2	0	0.5431
GO:0009654	2	0	0.5431
GO:0015299	2	0	0.5431
GO:0015627	2	0	0.5431
GO:0015628	2	0	0.5431
GO:0015629	2	0	0.5431
GO:0016117	2	0	0.5431
GO:0016161	2	0	0.5431
GO:0016291	2	0	0.5431
GO:0016597	2	0	0.5431
GO:0016614	2	0	0.5431
GO:0016705	2	0	0.5431
GO:0016742	2	0	0.5431
GO:0016818	2	0	0.5431
GO:0019438	2	0	0.5431
GO:0019843	2	0	0.5431
GO:0030126	2	0	0.5431
GO:0030176	2	0	0.5431
GO:0035091	2	0	0.5431
GO:0042742	2	0	0.5431
GO:0042803	2	0	0.5431
GO:0045040	2	0	0.5431
GO:0048278	2	0	0.5431
GO:0050832	2	0	0.5431
GO:0051087	2	0	0.5431
GO:0000015	3	0	0.5567
GO:0000398	3	0	0.5567
GO:0004003	3	0	0.5567
GO:0004634	3	0	0.5567
GO:0005576	3	0	0.5567
GO:0005740	3	0	0.5567
GO:0006259	3	0	0.5567
GO:0008324	3	0	0.5567
GO:0008883	3	0	0.5567
GO:0009507	3	0	0.5567
GO:0009678	3	0	0.5567
GO:0050661	3	0	0.5567
GO:0051028	3	0	0.5567
GO:0004812	10	3	0.5627
GO:0006418	10	3	0.5627
GO:0030599	8	6	0.5822
GO:0042545	8	6	0.5822
GO:0005509	25	11	0.6049
GO:0004601	26	11	0.606
GO:0003678	2	2	0.6176
GO:0004177	2	2	0.6176
GO:0004519	2	2	0.6176
GO:0005643	2	2	0.6176
GO:0005741	2	2	0.6176
GO:0006073	2	2	0.6176
GO:0008308	2	2	0.6176
GO:0016762	2	2	0.6176
GO:0030001	2	2	0.6176
GO:0048046	2	2	0.6176
GO:0003702	4	1	0.6624
GO:0006334	4	1	0.6624
GO:0043087	4	1	0.6624
GO:0006915	141	72	0.6665
GO:0016616	14	9	0.6698
GO:0005694	5	1	0.6724
GO:0008889	5	1	0.6724
GO:0004866	4	3	0.7034
GO:0006807	4	3	0.7034
GO:0015986	4	3	0.7034
GO:0016469	4	3	0.7034
GO:0004372	6	2	0.7207
GO:0006563	6	2	0.7207
GO:0006808	6	2	0.7207
GO:0016564	6	2	0.7207
GO:0042802	6	2	0.7207
GO:0043086	6	2	0.7207
GO:0004521	5	4	0.729
GO:0005198	5	4	0.729
GO:0019787	5	4	0.729
GO:0005544	6	4	0.7495
GO:0006260	6	4	0.7495
GO:0009765	6	4	0.7495
GO:0004553	63	37	0.7534
GO:0044267	8	3	0.7567
GO:0004888	8	5	0.7794
GO:0006412	40	20	0.7886
GO:0005618	13	8	0.821
GO:0007165	15	9	0.8328
GO:0016021	74	42	0.846
GO:0003735	38	19	0.8898
GO:0005840	38	19	0.8898
GO:0004713	93	49	0.9299
GO:0005622	105	57	1
GO:0016788	21	11	1
GO:0006096	12	6	1
GO:0003777	10	6	1
GO:0005875	10	6	1
GO:0007018	10	6	1
GO:0004221	9	5	1
GO:0004806	9	4	1
GO:0042626	9	5	1
GO:0007049	8	4	1
GO:0000074	7	4	1
GO:0006812	7	4	1
GO:0003774	5	2	1
GO:0003779	5	3	1
GO:0006071	5	2	1
GO:0008565	5	2	1
GO:0015979	5	2	1
GO:0016459	5	2	1
GO:0048037	5	2	1
GO:0051082	5	2	1
GO:0004565	4	2	1
GO:0004571	4	2	1
GO:0004764	4	2	1
GO:0009341	4	2	1
GO:0016089	4	2	1
GO:0016853	4	2	1
GO:0016874	4	2	1
GO:0046933	4	2	1
GO:0046961	4	2	1
GO:0000155	3	1	1
GO:0000156	3	1	1
GO:0000160	3	1	1
GO:0003995	3	1	1
GO:0004332	3	2	1
GO:0004365	3	1	1
GO:0004645	3	1	1
GO:0005199	3	1	1
GO:0006265	3	1	1
GO:0006298	3	1	1
GO:0007155	3	1	1
GO:0009664	3	1	1
GO:0015996	3	1	1
GO:0016844	3	2	1
GO:0019904	3	1	1
GO:0030983	3	1	1
GO:0003840	2	1	1
GO:0004476	2	1	1
GO:0004784	2	1	1
GO:0004869	2	1	1
GO:0005667	2	1	1
GO:0006289	2	1	1
GO:0006397	2	1	1
GO:0006801	2	1	1
GO:0009725	2	1	1
GO:0016308	2	1	1
GO:0016310	2	1	1
GO:0016568	2	1	1
GO:0016624	2	1	1
GO:0016810	2	1	1
GO:0018024	2	1	1
GO:0000049	1	0	1
GO:0000103	1	0	1
GO:0000104	1	0	1
GO:0000166	1	1	1
GO:0000175	1	0	1
GO:0000270	1	0	1
GO:0000278	1	0	1
GO:0000775	1	0	1
GO:0000786	1	0	1
GO:0003697	1	0	1
GO:0003725	1	0	1
GO:0003887	1	1	1
GO:0003916	1	1	1
GO:0003997	1	0	1
GO:0004013	1	0	1
GO:0004014	1	1	1
GO:0004016	1	0	1
GO:0004057	1	0	1
GO:0004086	1	1	1
GO:0004107	1	0	1
GO:0004129	1	0	1
GO:0004146	1	0	1
GO:0004152	1	0	1
GO:0004329	1	0	1
GO:0004347	1	0	1
GO:0004356	1	0	1
GO:0004375	1	0	1
GO:0004396	1	1	1
GO:0004411	1	0	1
GO:0004418	1	0	1
GO:0004424	1	1	1
GO:0004435	1	0	1
GO:0004437	1	1	1
GO:0004518	1	0	1
GO:0004573	1	0	1
GO:0004592	1	0	1
GO:0004594	1	0	1
GO:0004615	1	0	1
GO:0004616	1	1	1
GO:0004637	1	1	1
GO:0004671	1	0	1
GO:0004743	1	1	1
GO:0004750	1	1	1
GO:0004751	1	0	1
GO:0004759	1	0	1
GO:0004788	1	0	1
GO:0004798	1	0	1
GO:0004799	1	1	1
GO:0004803	1	0	1
GO:0004813	1	0	1
GO:0004814	1	0	1
GO:0004828	1	0	1
GO:0004970	1	0	1
GO:0005047	1	1	1
GO:0005179	1	0	1
GO:0005216	1	0	1
GO:0005234	1	0	1
GO:0005293	1	0	1
GO:0005337	1	0	1
GO:0005471	1	0	1
GO:0005487	1	0	1
GO:0005664	1	0	1
GO:0005672	1	0	1
GO:0005674	1	0	1
GO:0005778	1	0	1
GO:0005783	1	1	1
GO:0005785	1	1	1
GO:0005960	1	0	1
GO:0005961	1	0	1
GO:0006094	1	0	1
GO:0006098	1	1	1
GO:0006120	1	0	1
GO:0006139	1	1	1
GO:0006171	1	0	1
GO:0006207	1	0	1
GO:0006231	1	1	1
GO:0006233	1	0	1
GO:0006235	1	0	1
GO:0006268	1	1	1
GO:0006270	1	1	1
GO:0006313	1	0	1
GO:0006419	1	0	1
GO:0006420	1	0	1
GO:0006434	1	0	1
GO:0006479	1	0	1
GO:0006481	1	0	1
GO:0006486	1	0	1
GO:0006537	1	1	1
GO:0006541	1	0	1
GO:0006545	1	0	1
GO:0006546	1	0	1
GO:0006559	1	0	1
GO:0006570	1	0	1
GO:0006597	1	1	1
GO:0006605	1	0	1
GO:0006635	1	0	1
GO:0006730	1	1	1
GO:0006754	1	0	1
GO:0006796	1	0	1
GO:0006811	1	0	1
GO:0006865	1	0	1
GO:0006890	1	0	1
GO:0006909	1	0	1
GO:0006913	1	0	1
GO:0006914	1	0	1
GO:0007242	1	0	1
GO:0008061	1	1	1
GO:0008083	1	0	1
GO:0008094	1	1	1
GO:0008191	1	0	1
GO:0008233	1	1	1
GO:0008276	1	0	1
GO:0008295	1	1	1
GO:0008380	1	1	1
GO:0008531	1	0	1
GO:0008610	1	0	1
GO:0008716	1	0	1
GO:0008825	1	0	1
GO:0008898	1	1	1
GO:0009052	1	0	1
GO:0009073	1	1	1
GO:0009103	1	0	1
GO:0009113	1	1	1
GO:0009117	1	0	1
GO:0009165	1	0	1
GO:0009168	1	1	1
GO:0009229	1	0	1
GO:0009231	1	0	1
GO:0009252	1	0	1
GO:0009311	1	0	1
GO:0009396	1	0	1
GO:0009415	1	0	1
GO:0009611	1	0	1
GO:0009966	1	0	1
GO:0015018	1	0	1
GO:0015930	1	1	1
GO:0015937	1	0	1
GO:0015940	1	0	1
GO:0016559	1	0	1
GO:0016598	1	0	1
GO:0016620	1	0	1
GO:0016651	1	0	1
GO:0016757	1	0	1
GO:0016763	1	0	1
GO:0016772	1	1	1
GO:0016774	1	0	1
GO:0016833	1	0	1
GO:0016868	1	0	1
GO:0016987	1	1	1
GO:0017000	1	0	1
GO:0017056	1	0	1
GO:0019201	1	1	1
GO:0019239	1	1	1
GO:0019288	1	0	1
GO:0019295	1	1	1
GO:0019307	1	0	1
GO:0019825	1	0	1
GO:0019867	1	1	1
GO:0019898	1	0	1
GO:0030041	1	0	1
GO:0030688	1	0	1
GO:0030955	1	1	1
GO:0042147	1	0	1
GO:0042176	1	0	1
GO:0042256	1	0	1
GO:0042765	1	0	1
GO:0043022	1	0	1
GO:0046168	1	0	1
GO:0046373	1	0	1
GO:0046556	1	0	1
GO:0046907	1	0	1
GO:0046914	1	1	1
GO:0047746	1	1	1
GO:0050792	1	0	1
GO:0051276	1	0	1
GO:0051539	1	0	1
