# Supplementary material for: Comparative BAC end sequence analysis of tomato and potato reveals overrepresentation of specific gene families in potato
Source: BMC Plant Biol. 2008 Apr 11;8:34. doi: 10.1186/1471-2229-8-34 (PMC2324086; doi:10.1186/1471-2229-8-34)
Supplement: Additional file 5 — This file describes the Gene Ontology terms found in the InterProScan analysis of the tomato HindIII and EcoRI digested BAC end sequences. The columns in this Table describe the GO term, the number of BAC end sequences in the tomato HBa and Eco library that had this term assigned to them, and the P value of Fisher's exact test for the difference of relative abundance of this GO term between these two libraries. A P value lower than 10-4 indicates a significant difference in the abundance of a GO term between these libraries. [file 1471-2229-8-34-S5.xls]

## Sheet: GO_terms_Tomato
GO term	Tomato HBa	Tomato Eco	P value
GO:0003677	4257	734	2.2e-16
GO:0015074	4097	637	2.2e-16
GO:0000785	1502	185	2.2e-16
GO:0003682	1502	185	2.2e-16
GO:0006333	1502	187	2.2e-16
GO:0003676	899	518	2.2e-16
GO:0008270	751	565	2.2e-16
GO:0006355	101	92	2.2e-16
GO:0006310	3	48	2.2e-16
GO:0000150	0	47	2.2e-16
GO:0003700	94	78	8.57e-14
GO:0005727	2	21	3.9e-13
GO:0003887	4	23	7.11e-13
GO:0005634	1662	288	4.19e-10
GO:0006270	10	21	1.25e-08
GO:0043565	68	49	8.43e-08
GO:0008152	96	60	1.18e-07
GO:0005524	552	211	4.8e-07
GO:0009236	0	9	5.42e-07
GO:0042242	0	9	5.42e-07
GO:0003824	76	45	1.85e-05
GO:0006118	159	73	4.93e-05
GO:0004553	54	34	7.82e-05
GO:0005975	94	49	8.93e-05
GO:0007018	8	12	0.0001083
GO:0004672	154	69	0.0001454
GO:0003777	9	12	0.0002064
GO:0005875	9	12	0.0002064
GO:0006099	3	8	0.0002464
GO:0015137	0	5	0.0003305
GO:0015746	0	5	0.0003305
GO:0003723	2485	534	0.000423
GO:0003964	2426	520	0.0004352
GO:0006278	2426	520	0.0004352
GO:0016491	77	40	0.0004469
GO:0006073	2	6	0.001276
GO:0016762	2	6	0.001276
GO:0048046	2	6	0.001276
GO:0030001	5	8	0.001302
GO:0005618	21	16	0.001429
GO:0006468	252	94	0.00151
GO:0009039	0	4	0.001642
GO:0016151	0	4	0.001642
GO:0004190	1	5	0.00165
GO:0004523	39	1	0.002437
GO:0006813	12	11	0.002635
GO:0008219	8	9	0.002703
GO:0046873	3	6	0.003174
GO:0001509	13	11	0.003988
GO:0004197	13	11	0.003988
GO:0015079	11	10	0.004273
GO:0016020	229	83	0.005588
GO:0006508	90	39	0.005823
GO:0030244	15	12	0.005956
GO:0005509	35	20	0.006091
GO:0016308	4	6	0.006585
GO:0006412	114	14	0.007768
GO:0004474	0	3	0.008158
GO:0004743	0	3	0.008158
GO:0005199	0	3	0.008158
GO:0006097	0	3	0.008158
GO:0009664	0	3	0.008158
GO:0030955	0	3	0.008158
GO:0005515	235	83	0.009291
GO:0006512	11	9	0.01041
GO:0004565	3	5	0.01071
GO:0009341	3	5	0.01071
GO:0004289	23	14	0.01232
GO:0042626	22	0	0.01354
GO:0004807	2	4	0.01736
GO:0016788	14	10	0.01772
GO:0004497	88	36	0.01795
GO:0003735	112	15	0.01934
GO:0016760	15	10	0.02171
GO:0020037	97	38	0.02375
GO:0005840	110	15	0.02473
GO:0004386	30	16	0.02497
GO:0006470	1	3	0.02771
GO:0009415	1	3	0.02771
GO:0006629	27	14	0.03172
GO:0006457	18	11	0.03285
GO:0006950	5	5	0.03366
GO:0000104	0	2	0.04053
GO:0000775	0	2	0.04053
GO:0003678	0	2	0.04053
GO:0003715	0	2	0.04053
GO:0004828	0	2	0.04053
GO:0005198	0	2	0.04053
GO:0005794	0	2	0.04053
GO:0006353	0	2	0.04053
GO:0006434	0	2	0.04053
GO:0006450	0	2	0.04053
GO:0007067	0	2	0.04053
GO:0009505	0	2	0.04053
GO:0017068	0	2	0.04053
GO:0019087	0	2	0.04053
GO:0019627	0	2	0.04053
GO:0030130	0	2	0.04053
GO:0047210	0	2	0.04053
GO:0031072	8	6	0.04513
GO:0005506	95	36	0.04855
GO:0030599	17	10	0.04971
GO:0042545	17	10	0.04971
GO:0042802	6	5	0.05169
GO:0043086	6	5	0.05169
GO:0006915	67	27	0.05206
GO:0016021	128	45	0.05734
GO:0005544	4	4	0.05749
GO:0006284	2	3	0.05894
GO:0006537	2	3	0.05894
GO:0008324	2	3	0.05894
GO:0015930	2	3	0.05894
GO:0016831	2	3	0.05894
GO:0019752	2	3	0.05894
GO:0016758	30	14	0.06011
GO:0003924	14	8	0.06513
GO:0000287	12	7	0.08358
GO:0004652	5	4	0.08739
GO:0004811	5	4	0.08739
GO:0016614	5	4	0.08739
GO:0016998	5	4	0.08739
GO:0009507	14	0	0.08807
GO:0003779	3	3	0.1005
GO:0008964	3	3	0.1005
GO:0009396	3	3	0.1005
GO:0006810	239	46	0.1025
GO:0004521	1	2	0.1053
GO:0004725	1	2	0.1053
GO:0016772	1	2	0.1053
GO:0016887	15	8	0.1124
GO:0008033	6	4	0.1232
GO:0051082	11	6	0.1303
GO:0050662	11	0	0.136
GO:0042773	12	0	0.1416
GO:0008137	17	1	0.1496
GO:0004568	4	3	0.1503
GO:0006032	4	3	0.1503
GO:0008061	4	3	0.1503
GO:0008236	4	3	0.1503
GO:0016769	4	3	0.1503
GO:0016820	4	3	0.1503
GO:0005507	19	9	0.1522
GO:0019787	8	5	0.1552
GO:0006464	20	9	0.1621
GO:0046933	36	4	0.164
GO:0046961	36	4	0.164
GO:0000074	9	5	0.1756
GO:0006544	9	5	0.1756
GO:0008146	9	5	0.1756
GO:0005525	40	15	0.1809
GO:0000175	2	2	0.1828
GO:0007600	2	2	0.1828
GO:0008020	2	2	0.1828
GO:0018298	2	2	0.1828
GO:0000049	0	1	0.2013
GO:0000148	0	1	0.2013
GO:0000774	0	1	0.2013
GO:0003712	0	1	0.2013
GO:0003843	0	1	0.2013
GO:0003917	0	1	0.2013
GO:0003934	0	1	0.2013
GO:0003980	0	1	0.2013
GO:0004329	0	1	0.2013
GO:0004375	0	1	0.2013
GO:0004518	0	1	0.2013
GO:0004527	0	1	0.2013
GO:0004629	0	1	0.2013
GO:0004659	0	1	0.2013
GO:0004846	0	1	0.2013
GO:0005086	0	1	0.2013
GO:0005795	0	1	0.2013
GO:0005961	0	1	0.2013
GO:0006075	0	1	0.2013
GO:0006144	0	1	0.2013
GO:0006541	0	1	0.2013
GO:0006621	0	1	0.2013
GO:0006814	0	1	0.2013
GO:0008138	0	1	0.2013
GO:0008237	0	1	0.2013
GO:0008290	0	1	0.2013
GO:0008378	0	1	0.2013
GO:0009269	0	1	0.2013
GO:0009274	0	1	0.2013
GO:0009523	0	1	0.2013
GO:0009573	0	1	0.2013
GO:0009725	0	1	0.2013
GO:0015977	0	1	0.2013
GO:0015996	0	1	0.2013
GO:0016071	0	1	0.2013
GO:0016868	0	1	0.2013
GO:0016984	0	1	0.2013
GO:0019438	0	1	0.2013
GO:0030036	0	1	0.2013
GO:0032012	0	1	0.2013
GO:0042301	0	1	0.2013
GO:0042803	0	1	0.2013
GO:0043169	0	1	0.2013
GO:0046923	0	1	0.2013
GO:0047746	0	1	0.2013
GO:0050821	0	1	0.2013
GO:0051087	0	1	0.2013
GO:0045735	10	5	0.2019
GO:0007165	16	7	0.2025
GO:0006281	5	3	0.206
GO:0030170	5	3	0.206
GO:0006857	23	2	0.2079
GO:0003899	33	4	0.2167
GO:0000151	9	0	0.2196
GO:0009522	9	0	0.2196
GO:0009579	9	0	0.2196
GO:0016567	9	0	0.2196
GO:0044237	16	1	0.224
GO:0006413	12	6	0.2329
GO:0015986	37	5	0.2468
GO:0016469	37	5	0.2468
GO:0008026	13	6	0.2476
GO:0030528	13	6	0.2476
GO:0008171	7	4	0.2484
GO:0004869	3	2	0.2654
GO:0003743	14	6	0.2674
GO:0016616	8	4	0.2763
GO:0005215	49	17	0.2808
GO:0015979	20	2	0.2874
GO:0003774	9	4	0.3105
GO:0004372	9	4	0.3105
GO:0006563	9	4	0.3105
GO:0008234	9	4	0.3105
GO:0016459	9	4	0.3105
GO:0005852	4	2	0.3479
GO:0008483	4	2	0.3479
GO:0008717	4	2	0.3479
GO:0016568	4	2	0.3479
GO:0016779	4	2	0.3479
GO:0018024	4	2	0.3479
GO:0005622	201	58	0.3516
GO:0003702	7	0	0.3576
GO:0004748	7	0	0.3576
GO:0004784	7	0	0.3576
GO:0005971	7	0	0.3576
GO:0006801	7	0	0.3576
GO:0009539	7	0	0.3576
GO:0003871	1	1	0.3621
GO:0003950	1	1	0.3621
GO:0004134	1	1	0.3621
GO:0004156	1	1	0.3621
GO:0004420	1	1	0.3621
GO:0004478	1	1	0.3621
GO:0004519	1	1	0.3621
GO:0004550	1	1	0.3621
GO:0004820	1	1	0.3621
GO:0004826	1	1	0.3621
GO:0005249	1	1	0.3621
GO:0005543	1	1	0.3621
GO:0005643	1	1	0.3621
GO:0005740	1	1	0.3621
GO:0005743	1	1	0.3621
GO:0005786	1	1	0.3621
GO:0006183	1	1	0.3621
GO:0006228	1	1	0.3621
GO:0006241	1	1	0.3621
GO:0006426	1	1	0.3621
GO:0006432	1	1	0.3621
GO:0006471	1	1	0.3621
GO:0006486	1	1	0.3621
GO:0006614	1	1	0.3621
GO:0006777	1	1	0.3621
GO:0007585	1	1	0.3621
GO:0008076	1	1	0.3621
GO:0008235	1	1	0.3621
GO:0008408	1	1	0.3621
GO:0008610	1	1	0.3621
GO:0008825	1	1	0.3621
GO:0009405	1	1	0.3621
GO:0009538	1	1	0.3621
GO:0015018	1	1	0.3621
GO:0015969	1	1	0.3621
GO:0015976	1	1	0.3621
GO:0016986	1	1	0.3621
GO:0017038	1	1	0.3621
GO:0019871	1	1	0.3621
GO:0030125	1	1	0.3621
GO:0030154	1	1	0.3621
GO:0042151	1	1	0.3621
GO:0005529	22	8	0.3642
GO:0016787	13	5	0.3854
GO:0005992	6	3	0.3975
GO:0006812	6	3	0.3975
GO:0015992	6	3	0.3975
GO:0004871	16	6	0.4236
GO:0009416	16	6	0.4236
GO:0004806	7	3	0.4318
GO:0015031	7	3	0.4318
GO:0050660	7	3	0.4318
GO:0045449	54	17	0.458
GO:0006807	8	3	0.4713
GO:0051287	11	1	0.48
GO:0000398	2	1	0.4906
GO:0003849	2	1	0.4906
GO:0003883	2	1	0.4906
GO:0003910	2	1	0.4906
GO:0004089	2	1	0.4906
GO:0004345	2	1	0.4906
GO:0004872	2	1	0.4906
GO:0004888	2	1	0.4906
GO:0005664	2	1	0.4906
GO:0005681	2	1	0.4906
GO:0005783	2	1	0.4906
GO:0006006	2	1	0.4906
GO:0006221	2	1	0.4906
GO:0007010	2	1	0.4906
GO:0007155	2	1	0.4906
GO:0007242	2	1	0.4906
GO:0008652	2	1	0.4906
GO:0008725	2	1	0.4906
GO:0009228	2	1	0.4906
GO:0009252	2	1	0.4906
GO:0009654	2	1	0.4906
GO:0016757	2	1	0.4906
GO:0019201	2	1	0.4906
GO:0019898	2	1	0.4906
GO:0030127	2	1	0.4906
GO:0030529	2	1	0.4906
GO:0042549	2	1	0.4906
GO:0008811	23	8	0.4995
GO:0004842	11	4	0.5208
GO:0044267	11	4	0.5208
GO:0004601	27	9	0.5312
GO:0046983	64	13	0.5698
GO:0000103	4	0	0.5897
GO:0003918	4	0	0.5897
GO:0004194	4	0	0.5897
GO:0004298	4	0	0.5897
GO:0004325	4	0	0.5897
GO:0004427	4	0	0.5897
GO:0004579	4	0	0.5897
GO:0004781	4	0	0.5897
GO:0005789	4	0	0.5897
GO:0005839	4	0	0.5897
GO:0006783	4	0	0.5897
GO:0009678	4	0	0.5897
GO:0015662	4	0	0.5897
GO:0016844	4	0	0.5897
GO:0016987	4	0	0.5897
GO:0042256	4	0	0.5897
GO:0042578	4	0	0.5897
GO:0043022	4	0	0.5897
GO:0003854	5	0	0.5904
GO:0006694	5	0	0.5904
GO:0006754	5	0	0.5904
GO:0006955	5	0	0.5904
GO:0007275	5	0	0.5904
GO:0008415	5	0	0.5904
GO:0009521	5	0	0.5904
GO:0009767	5	0	0.5904
GO:0016168	5	0	0.5904
GO:0016301	5	0	0.5904
GO:0016597	5	0	0.5904
GO:0016740	5	0	0.5904
GO:0004185	19	3	0.5991
GO:0004332	6	0	0.6074
GO:0005741	6	0	0.6074
GO:0006367	6	0	0.6074
GO:0008308	6	0	0.6074
GO:0008462	6	0	0.6074
GO:0016773	6	0	0.6074
GO:0019684	6	0	0.6074
GO:0005985	5	2	0.6342
GO:0006730	5	2	0.6342
GO:0008375	5	2	0.6342
GO:0016310	5	2	0.6342
GO:0043087	5	2	0.6342
GO:0007049	22	7	0.6419
GO:0004525	27	5	0.6616
GO:0006511	27	5	0.6616
GO:0000145	6	2	0.6661
GO:0006461	6	2	0.6661
GO:0006979	31	9	0.694
GO:0006808	8	1	0.6975
GO:0016564	8	1	0.6975
GO:0004645	9	1	0.698
GO:0009058	35	7	0.7018
GO:0006396	36	7	0.7032
GO:0016211	13	2	0.7498
GO:0005737	17	3	0.7818
GO:0016829	17	5	0.7898
GO:0004221	18	5	0.7968
GO:0006350	36	8	0.8525
GO:0004713	114	28	1
GO:0006855	32	8	1
GO:0015238	32	8	1
GO:0015297	32	8	1
GO:0005488	23	6	1
GO:0006886	21	5	1
GO:0006096	17	4	1
GO:0006260	15	4	1
GO:0016051	15	4	1
GO:0004650	13	3	1
GO:0009055	13	3	1
GO:0006952	12	3	1
GO:0046872	12	3	1
GO:0004812	11	3	1
GO:0006418	11	3	1
GO:0009607	11	2	1
GO:0008565	10	2	1
GO:0006820	8	2	1
GO:0006887	8	2	1
GO:0051536	8	2	1
GO:0000159	7	2	1
GO:0004222	7	2	1
GO:0004803	7	2	1
GO:0006313	7	2	1
GO:0006334	7	1	1
GO:0008601	7	2	1
GO:0016874	7	1	1
GO:0006352	6	1	1
GO:0005694	5	1	1
GO:0006265	5	1	1
GO:0006364	5	1	1
GO:0016810	5	1	1
GO:0000015	4	1	1
GO:0004634	4	1	1
GO:0006120	4	1	1
GO:0006631	4	1	1
GO:0006885	4	1	1
GO:0008080	4	1	1
GO:0008168	4	1	1
GO:0009073	4	1	1
GO:0009765	4	1	1
GO:0015299	4	1	1
GO:0016192	4	1	1
GO:0019904	4	1	1
GO:0045300	4	1	1
GO:0048037	4	1	1
GO:0000139	3	0	1
GO:0000156	3	1	1
GO:0000160	3	1	1
GO:0003697	3	0	1
GO:0003713	3	1	1
GO:0003725	3	1	1
GO:0003746	3	0	1
GO:0003747	3	1	1
GO:0003830	3	0	1
GO:0004013	3	1	1
GO:0004014	3	0	1
GO:0004096	3	0	1
GO:0004143	3	0	1
GO:0004152	3	0	1
GO:0004177	3	0	1
GO:0004347	3	0	1
GO:0004379	3	0	1
GO:0004437	3	1	1
GO:0004573	3	0	1
GO:0004605	3	0	1
GO:0004867	3	0	1
GO:0004970	3	0	1
GO:0005216	3	0	1
GO:0005234	3	0	1
GO:0005667	3	0	1
GO:0006071	3	1	1
GO:0006094	3	0	1
GO:0006139	3	1	1
GO:0006164	3	0	1
GO:0006207	3	0	1
GO:0006414	3	1	1
GO:0006415	3	1	1
GO:0006487	3	0	1
GO:0006499	3	0	1
GO:0006520	3	0	1
GO:0006597	3	0	1
GO:0006605	3	0	1
GO:0006811	3	0	1
GO:0006888	3	1	1
GO:0006914	3	0	1
GO:0007154	3	1	1
GO:0007205	3	0	1
GO:0008094	3	0	1
GO:0008107	3	0	1
GO:0008113	3	0	1
GO:0008250	3	0	1
GO:0008295	3	0	1
GO:0008299	3	0	1
GO:0008654	3	0	1
GO:0008889	3	1	1
GO:0009231	3	0	1
GO:0009311	3	0	1
GO:0010181	3	1	1
GO:0015035	3	0	1
GO:0016846	3	0	1
GO:0016853	3	1	1
GO:0018279	3	0	1
GO:0019538	3	1	1
GO:0030662	3	0	1
GO:0035091	3	1	1
GO:0042546	3	0	1
GO:0042765	3	0	1
GO:0043234	3	1	1
GO:0045454	3	0	1
GO:0046914	3	1	1
GO:0051258	3	1	1
GO:0000154	2	0	1
GO:0000179	2	0	1
GO:0000786	2	0	1
GO:0004019	2	0	1
GO:0004040	2	0	1
GO:0004252	2	0	1
GO:0004357	2	0	1
GO:0004365	2	0	1
GO:0004571	2	0	1
GO:0004602	2	0	1
GO:0004619	2	0	1
GO:0004813	2	0	1
GO:0005351	2	0	1
GO:0005666	2	0	1
GO:0005669	2	0	1
GO:0005672	2	0	1
GO:0005853	2	0	1
GO:0005856	2	0	1
GO:0006007	2	0	1
GO:0006259	2	0	1
GO:0006298	2	0	1
GO:0006370	2	0	1
GO:0006383	2	0	1
GO:0006419	2	0	1
GO:0006446	2	0	1
GO:0006568	2	0	1
GO:0006750	2	0	1
GO:0006909	2	0	1
GO:0008409	2	0	1
GO:0008643	2	0	1
GO:0008649	2	0	1
GO:0008716	2	0	1
GO:0009190	2	0	1
GO:0009306	2	0	1
GO:0009611	2	0	1
GO:0015629	2	0	1
GO:0015934	2	0	1
GO:0016117	2	0	1
GO:0016439	2	0	1
GO:0016624	2	0	1
GO:0016651	2	0	1
GO:0016705	2	0	1
GO:0016849	2	0	1
GO:0019211	2	0	1
GO:0030126	2	0	1
GO:0030145	2	0	1
GO:0030983	2	0	1
GO:0046907	2	0	1
GO:0048278	2	0	1
GO:0051205	2	0	1
GO:0000155	1	0	1
GO:0000166	1	0	1
GO:0000228	1	0	1
GO:0000272	1	0	1
GO:0003684	1	0	1
GO:0003840	1	0	1
GO:0003855	1	0	1
GO:0003872	1	0	1
GO:0003889	1	0	1
GO:0003916	1	0	1
GO:0003993	1	0	1
GO:0004055	1	0	1
GO:0004057	1	0	1
GO:0004067	1	0	1
GO:0004107	1	0	1
GO:0004114	1	0	1
GO:0004129	1	0	1
GO:0004198	1	0	1
GO:0004356	1	0	1
GO:0004396	1	0	1
GO:0004484	1	0	1
GO:0004489	1	0	1
GO:0004540	1	0	1
GO:0004555	1	0	1
GO:0004616	1	0	1
GO:0004639	1	0	1
GO:0004640	1	0	1
GO:0004655	1	0	1
GO:0004657	1	0	1
GO:0004751	1	0	1
GO:0004834	1	0	1
GO:0004866	1	0	1
GO:0005542	1	0	1
GO:0005576	1	0	1
GO:0005578	1	0	1
GO:0005674	1	0	1
GO:0005759	1	0	1
GO:0005778	1	0	1
GO:0005788	1	0	1
GO:0005801	1	0	1
GO:0005945	1	0	1
GO:0005956	1	0	1
GO:0005991	1	0	1
GO:0006012	1	0	1
GO:0006013	1	0	1
GO:0006030	1	0	1
GO:0006098	1	0	1
GO:0006100	1	0	1
GO:0006268	1	0	1
GO:0006388	1	0	1
GO:0006397	1	0	1
GO:0006400	1	0	1
GO:0006506	1	0	1
GO:0006516	1	0	1
GO:0006526	1	0	1
GO:0006555	1	0	1
GO:0006562	1	0	1
GO:0006626	1	0	1
GO:0006672	1	0	1
GO:0007001	1	0	1
GO:0007017	1	0	1
GO:0008108	1	0	1
GO:0008173	1	0	1
GO:0008202	1	0	1
GO:0008233	1	0	1
GO:0008289	1	0	1
GO:0008318	1	0	1
GO:0008380	1	0	1
GO:0008474	1	0	1
GO:0008479	1	0	1
GO:0008531	1	0	1
GO:0008535	1	0	1
GO:0008605	1	0	1
GO:0008616	1	0	1
GO:0008686	1	0	1
GO:0008703	1	0	1
GO:0008800	1	0	1
GO:0009052	1	0	1
GO:0009086	1	0	1
GO:0009103	1	0	1
GO:0009982	1	0	1
GO:0015923	1	0	1
GO:0016161	1	0	1
GO:0016272	1	0	1
GO:0016559	1	0	1
GO:0016563	1	0	1
GO:0016598	1	0	1
GO:0016620	1	0	1
GO:0016742	1	0	1
GO:0016743	1	0	1
GO:0016763	1	0	1
GO:0016811	1	0	1
GO:0017176	1	0	1
GO:0018346	1	0	1
GO:0019295	1	0	1
GO:0019825	1	0	1
GO:0019843	1	0	1
GO:0030077	1	0	1
GO:0030655	1	0	1
GO:0030688	1	0	1
GO:0030976	1	0	1
GO:0031361	1	0	1
GO:0033014	1	0	1
GO:0042176	1	0	1
GO:0042586	1	0	1
GO:0042719	1	0	1
GO:0043631	1	0	1
GO:0045039	1	0	1
GO:0045156	1	0	1
GO:0045941	1	0	1
GO:0046677	1	0	1
GO:0046912	1	0	1
GO:0051028	1	0	1
