# Supplementary material for: Comparative BAC end sequence analysis of tomato and potato reveals overrepresentation of specific gene families in potato
Source: BMC Plant Biol. 2008 Apr 11;8:34. doi: 10.1186/1471-2229-8-34 (PMC2324086; doi:10.1186/1471-2229-8-34)
Supplement: Additional file 6 — This file describes the PANTHER families found in the InterProScan analysis of the tomato and potato EcoRI digested BAC end sequences. The columns in this Table describe the PANTHER family, the number of BAC end sequences in the tomato Eco and potato PPT library that had this term assigned to them, and the P value of Fisher's exact test for the difference of relative abundance of this GO term between these two libraries. A P value lower than 10-4 indicates a significant difference in the abundance of a GO term between these libraries. [file 1471-2229-8-34-S6.xls]

## Sheet: PANTHER_families_EcoRI
PANTHER family	Tomato Eco	Potato PPT	P value
PTHR10178	3691	2469	2.2e-16
PTHR11439	1885	1103	2.2e-16
PTHR19446	366	576	2.2e-16
PTHR11544	0	64	2.2e-16
PTHR11697	9	59	2.18e-12
PTHR23258	148	244	3.34e-11
PTHR11347	16	0	6.02e-05
PTHR10366	5	23	9.4e-05
PTHR11654	6	23	0.0002775
PTHR23155	6	23	0.0002775
PTHR11926	36	63	0.000362
PTHR11389	12	0	0.000736
PTHR10432	9	26	0.0009459
PTHR11939	17	36	0.001323
PTHR19383	57	82	0.001974
PTHR12917	10	0	0.002616
PTHR11011	0	7	0.004163
PTHR19303	1	9	0.007335
PTHR13220	4	14	0.007897
PTHR12411	2	11	0.009034
PTHR11246	0	6	0.009111
PTHR19957	0	6	0.009111
PTHR11802	5	15	0.01176
PTHR10825	0	5	0.01994
PTHR11005	0	5	0.01994
PTHR18958	7	17	0.02201
PTHR11141	1	7	0.02752
PTHR23073	1	7	0.02752
PTHR11977	6	0	0.03469
PTHR23086	6	0	0.03469
PTHR10666	0	4	0.04364
PTHR13620	0	4	0.04364
PTHR19422	0	4	0.04364
PTHR20852	0	4	0.04364
PTHR21091	0	4	0.04364
PTHR21499	0	4	0.04364
PTHR10891	8	1	0.04527
PTHR23283	11	2	0.04687
PTHR11732	5	12	0.05027
PTHR11895	1	6	0.05269
PTHR22572	1	6	0.05269
PTHR19241	26	36	0.05546
PTHR23002	57	68	0.058
PTHR19410	16	25	0.05906
PTHR13683	4	10	0.06259
PTHR22950	4	10	0.06259
PTHR10795	17	26	0.06491
PTHR21139	5	0	0.06708
PTHR12526	2	7	0.08948
PTHR19242	14	21	0.09255
PTHR10159	0	3	0.09549
PTHR10426	0	3	0.09549
PTHR10811	0	3	0.09549
PTHR10943	0	3	0.09549
PTHR11060	0	3	0.09549
PTHR11117	0	3	0.09549
PTHR11201	0	3	0.09549
PTHR11361	0	3	0.09549
PTHR11405	0	3	0.09549
PTHR11453	0	3	0.09549
PTHR11556	0	3	0.09549
PTHR11630	0	3	0.09549
PTHR11999	0	3	0.09549
PTHR12277	0	3	0.09549
PTHR12613	0	3	0.09549
PTHR12854	0	3	0.09549
PTHR13872	0	3	0.09549
PTHR15457	0	3	0.09549
PTHR21292	0	3	0.09549
PTHR22594	0	3	0.09549
PTHR23423	0	3	0.09549
PTHR11183	1	5	0.09967
PTHR11757	1	5	0.09967
PTHR19384	1	5	0.09967
PTHR21596	1	5	0.09967
PTHR22951	1	5	0.09967
PTHR22953	1	5	0.09967
PTHR22835	4	9	0.1009
PTHR10209	28	36	0.1021
PTHR10283	8	2	0.1222
PTHR22814	8	2	0.1222
PTHR23315	8	2	0.1222
PTHR11661	4	0	0.1305
PTHR11851	4	0	0.1305
PTHR12826	4	0	0.1305
PTHR13824	4	0	0.1305
PTHR14212	4	0	0.1305
PTHR18929	4	0	0.1305
PTHR21237	4	0	0.1305
PTHR23335	4	0	0.1305
PTHR13847	6	1	0.1346
PTHR22893	6	1	0.1346
PTHR22870	2	6	0.1536
PTHR22986	13	19	0.1545
PTHR22985	4	8	0.1594
PTHR11709	7	12	0.1664
PTHR10548	1	4	0.1856
PTHR13384	1	4	0.1856
PTHR21068	1	4	0.1856
PTHR23273	1	4	0.1856
PTHR23329	1	4	0.1856
PTHR11295	12	17	0.1924
PTHR10217	3	7	0.2022
PTHR11708	15	7	0.2066
PTHR10492	75	50	0.2078
PTHR10032	0	2	0.2089
PTHR10168	0	2	0.2089
PTHR10188	0	2	0.2089
PTHR10291	0	2	0.2089
PTHR10343	0	2	0.2089
PTHR10491	0	2	0.2089
PTHR10509	0	2	0.2089
PTHR10520	0	2	0.2089
PTHR10540	0	2	0.2089
PTHR10640	0	2	0.2089
PTHR10755	0	2	0.2089
PTHR10778	0	2	0.2089
PTHR10796	0	2	0.2089
PTHR10906	0	2	0.2089
PTHR10969	0	2	0.2089
PTHR10996	0	2	0.2089
PTHR10997	0	2	0.2089
PTHR11067	0	2	0.2089
PTHR11076	0	2	0.2089
PTHR11096	0	2	0.2089
PTHR11133	0	2	0.2089
PTHR11139	0	2	0.2089
PTHR11207	0	2	0.2089
PTHR11229	0	2	0.2089
PTHR11262	0	2	0.2089
PTHR11502	0	2	0.2089
PTHR11540	0	2	0.2089
PTHR11558	0	2	0.2089
PTHR11615	0	2	0.2089
PTHR11627	0	2	0.2089
PTHR11692	0	2	0.2089
PTHR11742	0	2	0.2089
PTHR11743	0	2	0.2089
PTHR11782	0	2	0.2089
PTHR11806	0	2	0.2089
PTHR11847	0	2	0.2089
PTHR11850	0	2	0.2089
PTHR11963	0	2	0.2089
PTHR12042	0	2	0.2089
PTHR12135	0	2	0.2089
PTHR12170	0	2	0.2089
PTHR12313	0	2	0.2089
PTHR12356	0	2	0.2089
PTHR12403	0	2	0.2089
PTHR12570	0	2	0.2089
PTHR12830	0	2	0.2089
PTHR12894	0	2	0.2089
PTHR13016	0	2	0.2089
PTHR13148	0	2	0.2089
PTHR13264	0	2	0.2089
PTHR13305	0	2	0.2089
PTHR13779	0	2	0.2089
PTHR13871	0	2	0.2089
PTHR13994	0	2	0.2089
PTHR14003	0	2	0.2089
PTHR14009	0	2	0.2089
PTHR14030	0	2	0.2089
PTHR14145	0	2	0.2089
PTHR14205	0	2	0.2089
PTHR15948	0	2	0.2089
PTHR16517	0	2	0.2089
PTHR19444	0	2	0.2089
PTHR19919	0	2	0.2089
PTHR20275	0	2	0.2089
PTHR21562	0	2	0.2089
PTHR22762	0	2	0.2089
PTHR22808	0	2	0.2089
PTHR22957	0	2	0.2089
PTHR22966	0	2	0.2089
PTHR22981	0	2	0.2089
PTHR23151	0	2	0.2089
PTHR23193	0	2	0.2089
PTHR23291	0	2	0.2089
PTHR23305	0	2	0.2089
PTHR23338	0	2	0.2089
PTHR23350	0	2	0.2089
PTHR23355	0	2	0.2089
PTHR16012	21	11	0.2176
PTHR14221	5	1	0.229
PTHR22891	5	1	0.229
PTHR23024	5	1	0.229
PTHR11896	7	11	0.2379
PTHR11909	8	3	0.2452
PTHR10221	3	0	0.2555
PTHR10261	3	0	0.2555
PTHR10264	3	0	0.2555
PTHR10920	3	0	0.2555
PTHR11562	3	0	0.2555
PTHR11647	3	0	0.2555
PTHR12121	3	0	0.2555
PTHR12789	3	0	0.2555
PTHR19321	3	0	0.2555
PTHR20921	3	0	0.2555
PTHR21347	3	0	0.2555
PTHR22593	3	0	0.2555
PTHR23056	3	0	0.2555
PTHR10357	2	5	0.2581
PTHR23224	2	5	0.2581
PTHR11528	6	2	0.3033
PTHR11629	6	2	0.3033
PTHR13710	6	2	0.3033
PTHR18896	6	2	0.3033
PTHR19418	3	6	0.3166
PTHR23230	3	6	0.3166
PTHR23272	3	6	0.3166
PTHR10285	1	3	0.3379
PTHR10578	1	3	0.3379
PTHR10909	1	3	0.3379
PTHR11255	1	3	0.3379
PTHR11814	1	3	0.3379
PTHR11842	1	3	0.3379
PTHR11863	1	3	0.3379
PTHR11913	1	3	0.3379
PTHR12271	1	3	0.3379
PTHR12320	1	3	0.3379
PTHR12596	1	3	0.3379
PTHR12858	1	3	0.3379
PTHR14155	1	3	0.3379
PTHR22850	1	3	0.3379
PTHR23030	1	3	0.3379
PTHR23213	1	3	0.3379
PTHR23324	1	3	0.3379
PTHR23125	13	16	0.3528
PTHR11566	7	3	0.3615
PTHR23074	7	3	0.3615
PTHR11062	4	7	0.3648
PTHR10288	13	7	0.3767
PTHR11040	4	1	0.3841
PTHR11662	4	1	0.3841
PTHR11817	4	1	0.3841
PTHR13789	4	1	0.3841
PTHR23346	4	1	0.3841
PTHR23023	5	7	0.4012
PTHR10791	2	4	0.422
PTHR11132	2	4	0.422
PTHR11240	2	4	0.422
PTHR11746	2	4	0.422
PTHR11986	2	4	0.422
PTHR18966	2	4	0.422
PTHR21649	2	4	0.422
PTHR23077	2	4	0.422
PTHR22764	7	9	0.4568
PTHR10000	0	1	0.4571
PTHR10093	0	1	0.4571
PTHR10102	0	1	0.4571
PTHR10133	0	1	0.4571
PTHR10139	0	1	0.4571
PTHR10151	0	1	0.4571
PTHR10169	0	1	0.4571
PTHR10210	0	1	0.4571
PTHR10231	0	1	0.4571
PTHR10293	0	1	0.4571
PTHR10309	0	1	0.4571
PTHR10344	0	1	0.4571
PTHR10383	0	1	0.4571
PTHR10436	0	1	0.4571
PTHR10458	0	1	0.4571
PTHR10562	0	1	0.4571
PTHR10593	0	1	0.4571
PTHR10623	0	1	0.4571
PTHR10629	0	1	0.4571
PTHR10638	0	1	0.4571
PTHR10687	0	1	0.4571
PTHR10715	0	1	0.4571
PTHR10741	0	1	0.4571
PTHR10762	0	1	0.4571
PTHR10792	0	1	0.4571
PTHR10836	0	1	0.4571
PTHR10846	0	1	0.4571
PTHR10917	0	1	0.4571
PTHR10925	0	1	0.4571
PTHR10927	0	1	0.4571
PTHR10971	0	1	0.4571
PTHR10980	0	1	0.4571
PTHR11006	0	1	0.4571
PTHR11010	0	1	0.4571
PTHR11019	0	1	0.4571
PTHR11049	0	1	0.4571
PTHR11061	0	1	0.4571
PTHR11092	0	1	0.4571
PTHR11099	0	1	0.4571
PTHR11134	0	1	0.4571
PTHR11140	0	1	0.4571
PTHR11142	0	1	0.4571
PTHR11178	0	1	0.4571
PTHR11215	0	1	0.4571
PTHR11241	0	1	0.4571
PTHR11358	0	1	0.4571
PTHR11359	0	1	0.4571
PTHR11384	0	1	0.4571
PTHR11404	0	1	0.4571
PTHR11426	0	1	0.4571
PTHR11472	0	1	0.4571
PTHR11474	0	1	0.4571
PTHR11546	0	1	0.4571
PTHR11549	0	1	0.4571
PTHR11570	0	1	0.4571
PTHR11592	0	1	0.4571
PTHR11607	0	1	0.4571
PTHR11626	0	1	0.4571
PTHR11686	0	1	0.4571
PTHR11702	0	1	0.4571
PTHR11721	0	1	0.4571
PTHR11726	0	1	0.4571
PTHR11727	0	1	0.4571
PTHR11731	0	1	0.4571
PTHR11749	0	1	0.4571
PTHR11804	0	1	0.4571
PTHR11910	0	1	0.4571
PTHR12029	0	1	0.4571
PTHR12103	0	1	0.4571
PTHR12133	0	1	0.4571
PTHR12161	0	1	0.4571
PTHR12197	0	1	0.4571
PTHR12203	0	1	0.4571
PTHR12210	0	1	0.4571
PTHR12215	0	1	0.4571
PTHR12264	0	1	0.4571
PTHR12270	0	1	0.4571
PTHR12298	0	1	0.4571
PTHR12299	0	1	0.4571
PTHR12305	0	1	0.4571
PTHR12374	0	1	0.4571
PTHR12389	0	1	0.4571
PTHR12497	0	1	0.4571
PTHR12537	0	1	0.4571
PTHR12538	0	1	0.4571
PTHR12608	0	1	0.4571
PTHR12615	0	1	0.4571
PTHR12626	0	1	0.4571
PTHR12677	0	1	0.4571
PTHR12701	0	1	0.4571
PTHR12732	0	1	0.4571
PTHR12736	0	1	0.4571
PTHR12737	0	1	0.4571
PTHR12741	0	1	0.4571
PTHR12749	0	1	0.4571
PTHR12758	0	1	0.4571
PTHR12801	0	1	0.4571
PTHR12831	0	1	0.4571
PTHR12832	0	1	0.4571
PTHR12872	0	1	0.4571
PTHR12945	0	1	0.4571
PTHR12970	0	1	0.4571
PTHR12993	0	1	0.4571
PTHR12999	0	1	0.4571
PTHR13035	0	1	0.4571
PTHR13047	0	1	0.4571
PTHR13100	0	1	0.4571
PTHR13120	0	1	0.4571
PTHR13152	0	1	0.4571
PTHR13162	0	1	0.4571
PTHR13182	0	1	0.4571
PTHR13202	0	1	0.4571
PTHR13215	0	1	0.4571
PTHR13227	0	1	0.4571
PTHR13233	0	1	0.4571
PTHR13245	0	1	0.4571
PTHR13273	0	1	0.4571
PTHR13301	0	1	0.4571
PTHR13345	0	1	0.4571
PTHR13393	0	1	0.4571
PTHR13462	0	1	0.4571
PTHR13480	0	1	0.4571
PTHR13542	0	1	0.4571
PTHR13561	0	1	0.4571
PTHR13604	0	1	0.4571
PTHR13644	0	1	0.4571
PTHR13673	0	1	0.4571
PTHR13734	0	1	0.4571
PTHR13812	0	1	0.4571
PTHR13844	0	1	0.4571
PTHR13889	0	1	0.4571
PTHR13904	0	1	0.4571
PTHR14005	0	1	0.4571
PTHR14025	0	1	0.4571
PTHR14052	0	1	0.4571
PTHR14152	0	1	0.4571
PTHR14255	0	1	0.4571
PTHR14344	0	1	0.4571
PTHR14790	0	1	0.4571
PTHR15138	0	1	0.4571
PTHR15316	0	1	0.4571
PTHR15431	0	1	0.4571
PTHR15672	0	1	0.4571
PTHR15683	0	1	0.4571
PTHR16056	0	1	0.4571
PTHR16122	0	1	0.4571
PTHR16140	0	1	0.4571
PTHR16212	0	1	0.4571
PTHR16255	0	1	0.4571
PTHR16295	0	1	0.4571
PTHR16943	0	1	0.4571
PTHR18640	0	1	0.4571
PTHR18806	0	1	0.4571
PTHR18919	0	1	0.4571
PTHR18952	0	1	0.4571
PTHR19308	0	1	0.4571
PTHR19316	0	1	0.4571
PTHR19424	0	1	0.4571
PTHR19443	0	1	0.4571
PTHR19852	0	1	0.4571
PTHR19865	0	1	0.4571
PTHR19879	0	1	0.4571
PTHR20648	0	1	0.4571
PTHR20858	0	1	0.4571
PTHR20971	0	1	0.4571
PTHR21072	0	1	0.4571
PTHR21089	0	1	0.4571
PTHR21096	0	1	0.4571
PTHR21230	0	1	0.4571
PTHR21235	0	1	0.4571
PTHR21342	0	1	0.4571
PTHR21422	0	1	0.4571
PTHR21426	0	1	0.4571
PTHR21450	0	1	0.4571
PTHR21527	0	1	0.4571
PTHR21650	0	1	0.4571
PTHR21668	0	1	0.4571
PTHR21704	0	1	0.4571
PTHR22604	0	1	0.4571
PTHR22734	0	1	0.4571
PTHR22748	0	1	0.4571
PTHR22750	0	1	0.4571
PTHR22769	0	1	0.4571
PTHR22777	0	1	0.4571
PTHR22790	0	1	0.4571
PTHR22839	0	1	0.4571
PTHR22848	0	1	0.4571
PTHR22851	0	1	0.4571
PTHR22903	0	1	0.4571
PTHR22908	0	1	0.4571
PTHR22936	0	1	0.4571
PTHR22940	0	1	0.4571
PTHR22958	0	1	0.4571
PTHR23072	0	1	0.4571
PTHR23100	0	1	0.4571
PTHR23118	0	1	0.4571
PTHR23131	0	1	0.4571
PTHR23133	0	1	0.4571
PTHR23135	0	1	0.4571
PTHR23147	0	1	0.4571
PTHR23198	0	1	0.4571
PTHR23222	0	1	0.4571
PTHR23245	0	1	0.4571
PTHR23253	0	1	0.4571
PTHR23309	0	1	0.4571
PTHR23326	0	1	0.4571
PTHR23327	0	1	0.4571
PTHR23382	0	1	0.4571
PTHR23410	0	1	0.4571
PTHR10499	5	2	0.465
PTHR11938	5	2	0.465
PTHR12000	11	6	0.4697
PTHR11668	3	5	0.4822
PTHR23406	3	5	0.4822
PTHR11088	17	18	0.5026
PTHR22982	17	18	0.5026
PTHR10025	2	0	0.5036
PTHR10165	2	0	0.5036
PTHR10185	2	0	0.5036
PTHR10241	2	0	0.5036
PTHR10438	2	0	0.5036
PTHR10545	2	0	0.5036
PTHR10670	2	0	0.5036
PTHR10803	2	0	0.5036
PTHR10885	2	0	0.5036
PTHR10977	2	0	0.5036
PTHR10978	2	0	0.5036
PTHR11073	2	0	0.5036
PTHR11080	2	0	0.5036
PTHR11157	2	0	0.5036
PTHR11214	2	0	0.5036
PTHR11552	2	0	0.5036
PTHR11620	2	0	0.5036
PTHR12040	2	0	0.5036
PTHR12354	2	0	0.5036
PTHR12380	2	0	0.5036
PTHR12654	2	0	0.5036
PTHR12860	2	0	0.5036
PTHR12903	2	0	0.5036
PTHR12979	2	0	0.5036
PTHR13052	2	0	0.5036
PTHR13373	2	0	0.5036
PTHR13691	2	0	0.5036
PTHR13711	2	0	0.5036
PTHR13930	2	0	0.5036
PTHR13937	2	0	0.5036
PTHR14445	2	0	0.5036
PTHR16007	2	0	0.5036
PTHR19134	2	0	0.5036
PTHR20855	2	0	0.5036
PTHR21512	2	0	0.5036
PTHR22100	2	0	0.5036
PTHR22844	2	0	0.5036
PTHR22942	2	0	0.5036
PTHR22975	2	0	0.5036
PTHR23306	2	0	0.5036
PTHR11695	10	12	0.5216
PTHR11821	10	12	0.5216
PTHR10967	25	17	0.5378
PTHR10420	11	12	0.5386
PTHR10585	5	6	0.5636
PTHR10887	5	6	0.5636
PTHR11908	5	6	0.5636
PTHR13140	5	6	0.5636
PTHR18934	5	6	0.5636
PTHR11206	13	14	0.5654
PTHR10766	6	7	0.5884
PTHR11783	6	7	0.5884
PTHR10292	1	2	0.5958
PTHR10459	1	2	0.5958
PTHR10566	1	2	0.5958
PTHR10644	1	2	0.5958
PTHR10994	1	2	0.5958
PTHR11265	1	2	0.5958
PTHR11266	1	2	0.5958
PTHR11699	1	2	0.5958
PTHR11835	1	2	0.5958
PTHR11871	1	2	0.5958
PTHR11877	1	2	0.5958
PTHR11879	1	2	0.5958
PTHR11929	1	2	0.5958
PTHR11941	1	2	0.5958
PTHR12195	1	2	0.5958
PTHR12276	1	2	0.5958
PTHR12303	1	2	0.5958
PTHR12357	1	2	0.5958
PTHR12436	1	2	0.5958
PTHR12477	1	2	0.5958
PTHR12763	1	2	0.5958
PTHR13693	1	2	0.5958
PTHR13743	1	2	0.5958
PTHR13806	1	2	0.5958
PTHR19353	1	2	0.5958
PTHR19376	1	2	0.5958
PTHR20856	1	2	0.5958
PTHR22573	1	2	0.5958
PTHR22599	1	2	0.5958
PTHR22925	1	2	0.5958
PTHR23088	1	2	0.5958
PTHR23430	1	2	0.5958
PTHR23421	7	8	0.6103
PTHR10799	19	19	0.6273
PTHR10183	3	1	0.6305
PTHR10322	3	1	0.6305
PTHR10359	3	1	0.6305
PTHR10543	3	1	0.6305
PTHR10615	3	1	0.6305
PTHR11827	3	1	0.6305
PTHR12064	3	1	0.6305
PTHR19918	3	1	0.6305
PTHR21141	3	1	0.6305
PTHR21631	3	1	0.6305
PTHR22763	3	1	0.6305
PTHR23083	3	1	0.6305
PTHR23139	3	1	0.6305
PTHR23201	3	1	0.6305
PTHR19375	12	8	0.6594
PTHR10314	2	3	0.6656
PTHR10527	2	3	0.6656
PTHR10797	2	3	0.6656
PTHR11177	2	3	0.6656
PTHR11614	2	3	0.6656
PTHR11689	2	3	0.6656
PTHR11711	2	3	0.6656
PTHR11752	2	3	0.6656
PTHR21576	2	3	0.6656
PTHR22298	2	3	0.6656
PTHR22811	2	3	0.6656
PTHR22930	2	3	0.6656
PTHR23076	2	3	0.6656
PTHR11945	32	24	0.6893
PTHR10682	4	2	0.6943
PTHR11638	4	2	0.6943
PTHR11680	4	2	0.6943
PTHR11751	4	2	0.6943
PTHR11785	4	2	0.6943
PTHR12956	4	2	0.6943
PTHR19222	4	2	0.6943
PTHR23316	4	2	0.6943
PTHR13832	13	13	0.697
PTHR10277	3	4	0.7095
PTHR10788	3	4	0.7095
PTHR11119	3	4	0.7095
PTHR11216	3	4	0.7095
PTHR12295	3	4	0.7095
PTHR13902	3	4	0.7095
PTHR22595	3	4	0.7095
PTHR22904	3	4	0.7095
PTHR23115	3	4	0.7095
PTHR22884	5	3	0.7345
PTHR10353	4	5	0.7405
PTHR10502	4	5	0.7405
PTHR11071	4	5	0.7405
PTHR11353	4	5	0.7405
PTHR11599	4	5	0.7405
PTHR11937	4	5	0.7405
PTHR23070	4	5	0.7405
PTHR10992	6	4	0.7628
PTHR11254	6	6	0.7802
PTHR11771	6	6	0.7802
PTHR14950	6	6	0.7802
PTHR23304	27	25	0.7811
PTHR11946	8	5	0.7823
PTHR11748	9	9	0.8144
PTHR10641	14	10	0.8382
PTHR11968	14	13	0.8481
PTHR10483	130	110	1
PTHR11600	15	12	1
PTHR23257	13	10	1
PTHR11260	11	10	1
PTHR11165	8	6	1
PTHR11621	7	5	1
PTHR10315	6	5	1
PTHR10177	5	4	1
PTHR11932	5	4	1
PTHR10015	4	4	1
PTHR10742	4	4	1
PTHR11200	4	3	1
PTHR23084	4	3	1
PTHR23180	4	4	1
PTHR10388	3	3	1
PTHR10694	3	2	1
PTHR10783	3	2	1
PTHR10953	3	3	1
PTHR11063	3	3	1
PTHR11972	3	3	1
PTHR12262	3	2	1
PTHR13068	3	2	1
PTHR13167	3	2	1
PTHR18968	3	3	1
PTHR19297	3	2	1
PTHR22766	3	2	1
PTHR22931	3	3	1
PTHR22939	3	2	1
PTHR23105	3	3	1
PTHR23244	3	2	1
PTHR10192	2	1	1
PTHR10252	2	1	1
PTHR10257	2	2	1
PTHR10516	2	1	1
PTHR10774	2	1	1
PTHR10804	2	2	1
PTHR10857	2	1	1
PTHR10984	2	1	1
PTHR11093	2	2	1
PTHR11098	2	1	1
PTHR11226	2	2	1
PTHR11482	2	2	1
PTHR11516	2	2	1
PTHR11588	2	1	1
PTHR11679	2	1	1
PTHR11706	2	1	1
PTHR11728	2	1	1
PTHR11960	2	1	1
PTHR12341	2	1	1
PTHR12346	2	1	1
PTHR12358	2	1	1
PTHR12363	2	2	1
PTHR12456	2	1	1
PTHR12542	2	1	1
PTHR12565	2	1	1
PTHR12585	2	1	1
PTHR12632	2	1	1
PTHR12636	2	1	1
PTHR12691	2	1	1
PTHR12750	2	2	1
PTHR12770	2	2	1
PTHR13018	2	2	1
PTHR13793	2	1	1
PTHR13808	2	1	1
PTHR13890	2	1	1
PTHR15092	2	2	1
PTHR17630	2	2	1
PTHR18866	2	1	1
PTHR19139	2	2	1
PTHR19229	2	1	1
PTHR19876	2	2	1
PTHR20854	2	1	1
PTHR20889	2	2	1
PTHR21597	2	1	1
PTHR22780	2	1	1
PTHR22847	2	2	1
PTHR22855	2	2	1
PTHR22874	2	2	1
PTHR22937	2	1	1
PTHR22967	2	1	1
PTHR23063	2	2	1
PTHR23075	2	1	1
PTHR23322	2	2	1
PTHR23344	2	1	1
PTHR23359	2	1	1
PTHR10026	1	0	1
PTHR10044	1	0	1
PTHR10046	1	0	1
PTHR10052	1	1	1
PTHR10055	1	1	1
PTHR10066	1	0	1
PTHR10071	1	0	1
PTHR10072	1	0	1
PTHR10074	1	0	1
PTHR10091	1	1	1
PTHR10098	1	0	1
PTHR10108	1	0	1
PTHR10110	1	1	1
PTHR10121	1	1	1
PTHR10130	1	0	1
PTHR10166	1	0	1
PTHR10173	1	0	1
PTHR10174	1	1	1
PTHR10218	1	0	1
PTHR10233	1	0	1
PTHR10266	1	1	1
PTHR10332	1	1	1
PTHR10336	1	0	1
PTHR10338	1	0	1
PTHR10350	1	0	1
PTHR10367	1	0	1
PTHR10372	1	0	1
PTHR10374	1	0	1
PTHR10395	1	0	1
PTHR10404	1	0	1
PTHR10410	1	1	1
PTHR10476	1	1	1
PTHR10484	1	0	1
PTHR10485	1	1	1
PTHR10539	1	0	1
PTHR10555	1	0	1
PTHR10571	1	0	1
PTHR10572	1	0	1
PTHR10584	1	1	1
PTHR10609	1	0	1
PTHR10619	1	0	1
PTHR10625	1	0	1
PTHR10648	1	0	1
PTHR10655	1	1	1
PTHR10663	1	1	1
PTHR10693	1	0	1
PTHR10744	1	0	1
PTHR10746	1	0	1
PTHR10763	1	0	1
PTHR10772	1	0	1
PTHR10794	1	1	1
PTHR10801	1	0	1
PTHR10809	1	0	1
PTHR10896	1	0	1
PTHR10903	1	0	1
PTHR10972	1	1	1
PTHR10983	1	0	1
PTHR10985	1	0	1
PTHR11002	1	1	1
PTHR11003	1	0	1
PTHR11014	1	1	1
PTHR11024	1	0	1
PTHR11034	1	0	1
PTHR11048	1	0	1
PTHR11058	1	0	1
PTHR11064	1	0	1
PTHR11075	1	1	1
PTHR11079	1	1	1
PTHR11081	1	0	1
PTHR11086	1	0	1
PTHR11109	1	0	1
PTHR11124	1	1	1
PTHR11145	1	0	1
PTHR11203	1	0	1
PTHR11205	1	1	1
PTHR11208	1	1	1
PTHR11210	1	0	1
PTHR11224	1	0	1
PTHR11236	1	0	1
PTHR11247	1	0	1
PTHR11252	1	0	1
PTHR11315	1	0	1
PTHR11365	1	0	1
PTHR11373	1	1	1
PTHR11374	1	0	1
PTHR11432	1	0	1
PTHR11468	1	1	1
PTHR11489	1	1	1
PTHR11524	1	1	1
PTHR11527	1	1	1
PTHR11533	1	0	1
PTHR11538	1	1	1
PTHR11545	1	0	1
PTHR11564	1	1	1
PTHR11581	1	1	1
PTHR11583	1	1	1
PTHR11594	1	0	1
PTHR11601	1	0	1
PTHR11618	1	0	1
PTHR11624	1	1	1
PTHR11670	1	1	1
PTHR11685	1	1	1
PTHR11693	1	0	1
PTHR11700	1	1	1
PTHR11705	1	0	1
PTHR11761	1	1	1
PTHR11773	1	0	1
PTHR11820	1	0	1
PTHR11825	1	0	1
PTHR11865	1	0	1
PTHR11875	1	1	1
PTHR11880	1	0	1
PTHR11903	1	1	1
PTHR11911	1	0	1
PTHR11947	1	0	1
PTHR11952	1	0	1
PTHR11964	1	0	1
PTHR11985	1	0	1
PTHR11998	1	0	1
PTHR12093	1	0	1
PTHR12097	1	0	1
PTHR12124	1	0	1
PTHR12138	1	0	1
PTHR12162	1	0	1
PTHR12174	1	0	1
PTHR12181	1	1	1
PTHR12183	1	1	1
PTHR12192	1	0	1
PTHR12220	1	0	1
PTHR12265	1	0	1
PTHR12300	1	0	1
PTHR12309	1	0	1
PTHR12311	1	0	1
PTHR12373	1	0	1
PTHR12375	1	0	1
PTHR12383	1	0	1
PTHR12385	1	1	1
PTHR12395	1	1	1
PTHR12443	1	0	1
PTHR12532	1	0	1
PTHR12546	1	0	1
PTHR12549	1	0	1
PTHR12553	1	0	1
PTHR12558	1	0	1
PTHR12612	1	0	1
PTHR12620	1	0	1
PTHR12655	1	0	1
PTHR12663	1	0	1
PTHR12670	1	1	1
PTHR12687	1	0	1
PTHR12694	1	1	1
PTHR12696	1	0	1
PTHR12706	1	1	1
PTHR12718	1	0	1
PTHR12755	1	1	1
PTHR12841	1	0	1
PTHR12848	1	0	1
PTHR12863	1	0	1
PTHR12931	1	0	1
PTHR12966	1	0	1
PTHR13021	1	0	1
PTHR13046	1	0	1
PTHR13063	1	0	1
PTHR13083	1	0	1
PTHR13161	1	0	1
PTHR13164	1	0	1
PTHR13213	1	0	1
PTHR13246	1	0	1
PTHR13270	1	0	1
PTHR13292	1	0	1
PTHR13394	1	0	1
PTHR13414	1	1	1
PTHR13513	1	1	1
PTHR13586	1	0	1
PTHR13651	1	0	1
PTHR13677	1	1	1
PTHR13697	1	0	1
PTHR13803	1	0	1
PTHR13822	1	0	1
PTHR13829	1	0	1
PTHR13878	1	0	1
PTHR13948	1	0	1
PTHR14027	1	1	1
PTHR14094	1	0	1
PTHR14360	1	0	1
PTHR14499	1	1	1
PTHR15184	1	0	1
PTHR15245	1	0	1
PTHR15447	1	0	1
PTHR15481	1	0	1
PTHR15598	1	1	1
PTHR15651	1	0	1
PTHR15921	1	1	1
PTHR16166	1	0	1
PTHR16195	1	1	1
PTHR16266	1	0	1
PTHR17985	1	0	1
PTHR18838	1	0	1
PTHR18860	1	1	1
PTHR18901	1	1	1
PTHR18937	1	0	1
PTHR18973	1	0	1
PTHR19288	1	0	1
PTHR19359	1	0	1
PTHR19378	1	1	1
PTHR19836	1	0	1
PTHR19846	1	1	1
PTHR19847	1	0	1
PTHR19862	1	1	1
PTHR19970	1	0	1
PTHR20208	1	1	1
PTHR20861	1	0	1
PTHR20884	1	0	1
PTHR20934	1	0	1
PTHR20941	1	0	1
PTHR20961	1	0	1
PTHR20994	1	1	1
PTHR21021	1	1	1
PTHR21136	1	0	1
PTHR21145	1	0	1
PTHR21152	1	1	1
PTHR21229	1	0	1
PTHR21262	1	0	1
PTHR21337	1	1	1
PTHR21354	1	0	1
PTHR21392	1	0	1
PTHR21470	1	0	1
PTHR21493	1	1	1
PTHR21689	1	0	1
PTHR21726	1	1	1
PTHR21736	1	1	1
PTHR22166	1	1	1
PTHR22601	1	1	1
PTHR22754	1	0	1
PTHR22767	1	0	1
PTHR22781	1	0	1
PTHR22807	1	1	1
PTHR22836	1	0	1
PTHR22838	1	1	1
PTHR22841	1	0	1
PTHR22846	1	0	1
PTHR22875	1	0	1
PTHR22878	1	0	1
PTHR22880	1	0	1
PTHR22881	1	1	1
PTHR22883	1	0	1
PTHR22894	1	1	1
PTHR22912	1	0	1
PTHR22915	1	1	1
PTHR22926	1	0	1
PTHR22932	1	0	1
PTHR22964	1	0	1
PTHR22971	1	1	1
PTHR22996	1	0	1
PTHR22999	1	1	1
PTHR23001	1	1	1
PTHR23050	1	1	1
PTHR23054	1	1	1
PTHR23068	1	0	1
PTHR23090	1	1	1
PTHR23111	1	0	1
PTHR23117	1	0	1
PTHR23123	1	1	1
PTHR23137	1	0	1
PTHR23154	1	1	1
PTHR23228	1	0	1
PTHR23240	1	0	1
PTHR23241	1	0	1
PTHR23263	1	0	1
PTHR23308	1	0	1
PTHR23317	1	1	1
PTHR23351	1	0	1
PTHR23420	1	0	1
PTHR23426	1	0	1
PTHR23428	1	1	1
