# Supplementary material for: Comparative BAC end sequence analysis of tomato and potato reveals overrepresentation of specific gene families in potato
Source: BMC Plant Biol. 2008 Apr 11;8:34. doi: 10.1186/1471-2229-8-34 (PMC2324086; doi:10.1186/1471-2229-8-34)
Supplement: Additional file 7 — This file describes the PANTHER families found in the InterProScan analysis of the tomato and potato HindIII digested BAC end sequences. The columns in this Table describe the PANTHER family, the number of BAC end sequences in the tomato HBa and potato POT library that had this term assigned to them, and the P value of Fisher's exact test for the difference of relative abundance of this GO term between these two libraries. A P value lower than 10-4 indicates a significant difference in the abundance of a GO term between these libraries. [file 1471-2229-8-34-S7.xls]

## Sheet: PANTHER_families_HindIII
PANTHER family	Tomato HBa	Potato POT	P value
PTHR10178	17127	6807	2.2e-16
PTHR11439	5578	1767	2.2e-16
PTHR19446	1023	1048	2.2e-16
PTHR23258	476	466	2.2e-16
PTHR23002	47	93	2.2e-16
PTHR11697	22	90	2.2e-16
PTHR23155	24	61	1.04e-13
PTHR11088	34	64	2.59e-11
PTHR13220	4	29	5.22e-11
PTHR19383	129	127	8.64e-09
PTHR11544	17	36	1.4e-07
PTHR10483	219	169	3.24e-06
PTHR11926	38	45	4.74e-05
PTHR13501	24	0	0.000108
PTHR11880	25	0	0.0001129
PTHR11939	30	37	0.0001165
PTHR23125	24	31	0.0002473
PTHR22986	20	28	0.0002691
PTHR11214	0	7	0.0003655
PTHR16012	17	24	0.0006315
PTHR11472	1	8	0.0007571
PTHR12411	7	15	0.0007866
PTHR19384	2	9	0.001056
PTHR11695	13	20	0.00111
PTHR18966	4	11	0.001341
PTHR19241	32	34	0.001377
PTHR23070	7	14	0.001562
PTHR13683	19	24	0.001631
PTHR10644	1	7	0.002098
PTHR11999	2	8	0.002705
PTHR23224	2	8	0.002705
PTHR11732	4	10	0.003094
PTHR11814	4	10	0.003094
PTHR11972	7	13	0.003112
PTHR11802	20	24	0.003116
PTHR10209	40	38	0.00331
PTHR11453	0	5	0.003508
PTHR13620	0	5	0.003508
PTHR21596	0	5	0.003508
PTHR13691	25	2	0.003531
PTHR15184	26	2	0.003645
PTHR11821	24	26	0.00387
PTHR11709	14	19	0.004266
PTHR10066	20	1	0.004341
PTHR10292	1	6	0.005733
PTHR12064	1	6	0.005733
PTHR10909	2	7	0.006792
PTHR11742	2	7	0.006792
PTHR11685	3	8	0.007102
PTHR10432	20	22	0.007646
PTHR10072	0	4	0.01087
PTHR10797	0	4	0.01087
PTHR10809	0	4	0.01087
PTHR10903	0	4	0.01087
PTHR10971	0	4	0.01087
PTHR11140	0	4	0.01087
PTHR11863	0	4	0.01087
PTHR12447	0	4	0.01087
PTHR12634	0	4	0.01087
PTHR13806	0	4	0.01087
PTHR13856	0	4	0.01087
PTHR23322	0	4	0.01087
PTHR11654	31	29	0.0121
PTHR12826	12	0	0.01229
PTHR22773	13	0	0.01326
PTHR20856	21	2	0.01332
PTHR10625	8	12	0.01416
PTHR11461	1	5	0.01538
PTHR21704	1	5	0.01538
PTHR22880	1	5	0.01538
PTHR23304	38	7	0.01604
PTHR10791	3	7	0.01633
PTHR11558	2	6	0.01664
PTHR12553	2	6	0.01664
PTHR23244	2	6	0.01664
PTHR22764	5	9	0.01821
PTHR11968	14	16	0.01825
PTHR11566	4	8	0.02457
PTHR23421	8	11	0.02492
PTHR10291	0	3	0.03366
PTHR11362	0	3	0.03366
PTHR11374	0	3	0.03366
PTHR12265	0	3	0.03366
PTHR12354	0	3	0.03366
PTHR13774	0	3	0.03366
PTHR13779	0	3	0.03366
PTHR15672	0	3	0.03366
PTHR22748	0	3	0.03366
PTHR22874	0	3	0.03366
PTHR23344	0	3	0.03366
PTHR10353	7	10	0.03375
PTHR11937	5	8	0.03488
PTHR23077	5	8	0.03488
PTHR23105	3	6	0.03633
PTHR12537	2	5	0.03951
PTHR13844	2	5	0.03951
PTHR21576	2	5	0.03951
PTHR10336	1	4	0.0403
PTHR11216	1	4	0.0403
PTHR12298	1	4	0.0403
PTHR12357	1	4	0.0403
PTHR12801	1	4	0.0403
PTHR12848	1	4	0.0403
PTHR14154	1	4	0.0403
PTHR14155	1	4	0.0403
PTHR15598	1	4	0.0403
PTHR19306	1	4	0.0403
PTHR23102	1	4	0.0403
PTHR23430	1	4	0.0403
PTHR11588	8	10	0.04351
PTHR10438	4	7	0.04618
PTHR10887	4	7	0.04618
PTHR21649	4	7	0.04618
PTHR19139	9	11	0.05184
PTHR10502	5	7	0.0658
PTHR11652	9	0	0.06624
PTHR11255	12	1	0.07386
PTHR11295	29	23	0.0747
PTHR14950	25	5	0.07852
PTHR10108	6	8	0.0808
PTHR23230	21	18	0.08493
PTHR10285	4	6	0.08658
PTHR10996	4	6	0.08658
PTHR11527	4	6	0.08658
PTHR11624	4	6	0.08658
PTHR11746	4	6	0.08658
PTHR22930	4	6	0.08658
PTHR23023	4	6	0.08658
PTHR23024	4	6	0.08658
PTHR13832	17	15	0.08888
PTHR12663	2	4	0.09012
PTHR12750	2	4	0.09012
PTHR19862	2	4	0.09012
PTHR21426	2	4	0.09012
PTHR22967	2	4	0.09012
PTHR23429	2	4	0.09012
PTHR18958	23	19	0.09707
PTHR10666	7	8	0.09807
PTHR19418	7	8	0.09807
PTHR10201	1	3	0.102
PTHR10857	1	3	0.102
PTHR10869	1	3	0.102
PTHR10943	1	3	0.102
PTHR11006	1	3	0.102
PTHR11063	1	3	0.102
PTHR11122	1	3	0.102
PTHR11629	1	3	0.102
PTHR11761	1	3	0.102
PTHR11808	1	3	0.102
PTHR11913	1	3	0.102
PTHR12161	1	3	0.102
PTHR12300	1	3	0.102
PTHR12446	1	3	0.102
PTHR14927	1	3	0.102
PTHR19303	1	3	0.102
PTHR19353	1	3	0.102
PTHR22937	1	3	0.102
PTHR23033	1	3	0.102
PTHR23317	1	3	0.102
PTHR10309	0	2	0.1042
PTHR10408	0	2	0.1042
PTHR10466	0	2	0.1042
PTHR10484	0	2	0.1042
PTHR10497	0	2	0.1042
PTHR10638	0	2	0.1042
PTHR10657	0	2	0.1042
PTHR10739	0	2	0.1042
PTHR10744	0	2	0.1042
PTHR10807	0	2	0.1042
PTHR10933	0	2	0.1042
PTHR10937	0	2	0.1042
PTHR11066	0	2	0.1042
PTHR11093	0	2	0.1042
PTHR11109	0	2	0.1042
PTHR11390	0	2	0.1042
PTHR11440	0	2	0.1042
PTHR11441	0	2	0.1042
PTHR11835	0	2	0.1042
PTHR11929	0	2	0.1042
PTHR12209	0	2	0.1042
PTHR12456	0	2	0.1042
PTHR12466	0	2	0.1042
PTHR12613	0	2	0.1042
PTHR12729	0	2	0.1042
PTHR12791	0	2	0.1042
PTHR12806	0	2	0.1042
PTHR12820	0	2	0.1042
PTHR12872	0	2	0.1042
PTHR13015	0	2	0.1042
PTHR13166	0	2	0.1042
PTHR13900	0	2	0.1042
PTHR13930	0	2	0.1042
PTHR13948	0	2	0.1042
PTHR14741	0	2	0.1042
PTHR18063	0	2	0.1042
PTHR18895	0	2	0.1042
PTHR19868	0	2	0.1042
PTHR20383	0	2	0.1042
PTHR21072	0	2	0.1042
PTHR21355	0	2	0.1042
PTHR21506	0	2	0.1042
PTHR21573	0	2	0.1042
PTHR22763	0	2	0.1042
PTHR23063	0	2	0.1042
PTHR23154	0	2	0.1042
PTHR23201	0	2	0.1042
PTHR23215	0	2	0.1042
PTHR23227	0	2	0.1042
PTHR23245	0	2	0.1042
PTHR23318	0	2	0.1042
PTHR23336	0	2	0.1042
PTHR23355	0	2	0.1042
PTHR23409	0	2	0.1042
PTHR23413	0	2	0.1042
PTHR10315	7	0	0.1048
PTHR11278	7	0	0.1048
PTHR13068	7	0	0.1048
PTHR22931	7	0	0.1048
PTHR11702	10	1	0.1181
PTHR19242	56	37	0.1217
PTHR11748	3	5	0.1218
PTHR12174	3	5	0.1218
PTHR13773	3	5	0.1218
PTHR11260	9	9	0.1301
PTHR22950	9	9	0.1301
PTHR10992	13	12	0.1316
PTHR10257	6	7	0.1344
PTHR12542	6	7	0.1344
PTHR22601	6	7	0.1344
PTHR23074	17	3	0.1486
PTHR19957	4	5	0.1592
PTHR10177	11	10	0.1606
PTHR10217	21	16	0.1616
PTHR11909	7	7	0.1627
PTHR18866	7	7	0.1627
PTHR22572	7	7	0.1627
PTHR19376	13	2	0.1669
PTHR10566	5	0	0.1826
PTHR11089	5	0	0.1826
PTHR12001	5	0	0.1826
PTHR12181	5	0	0.1826
PTHR18919	5	0	0.1826
PTHR19297	5	0	0.1826
PTHR22893	5	0	0.1826
PTHR23289	5	0	0.1826
PTHR10099	6	0	0.1865
PTHR10182	6	0	0.1865
PTHR10768	6	0	0.1865
PTHR10986	6	0	0.1865
PTHR22812	6	0	0.1865
PTHR23135	6	0	0.1865
PTHR11071	13	11	0.1892
PTHR10366	25	18	0.1928
PTHR19410	25	18	0.1928
PTHR23257	25	18	0.1928
PTHR10799	34	23	0.2031
PTHR11751	10	9	0.2175
PTHR23076	10	9	0.2175
PTHR10073	3	4	0.2228
PTHR11011	3	4	0.2228
PTHR11200	3	4	0.2228
PTHR11730	3	4	0.2228
PTHR11753	3	4	0.2228
PTHR11809	3	4	0.2228
PTHR19229	3	4	0.2228
PTHR21319	3	4	0.2228
PTHR23115	17	13	0.2402
PTHR10333	1	2	0.2454
PTHR10457	1	2	0.2454
PTHR10504	1	2	0.2454
PTHR10629	1	2	0.2454
PTHR10640	1	2	0.2454
PTHR10794	1	2	0.2454
PTHR11003	1	2	0.2454
PTHR11024	1	2	0.2454
PTHR11533	1	2	0.2454
PTHR11540	1	2	0.2454
PTHR11545	1	2	0.2454
PTHR11604	1	2	0.2454
PTHR11686	1	2	0.2454
PTHR11902	1	2	0.2454
PTHR11941	1	2	0.2454
PTHR12277	1	2	0.2454
PTHR12341	1	2	0.2454
PTHR12363	1	2	0.2454
PTHR12477	1	2	0.2454
PTHR12741	1	2	0.2454
PTHR12746	1	2	0.2454
PTHR12832	1	2	0.2454
PTHR12941	1	2	0.2454
PTHR12984	1	2	0.2454
PTHR13237	1	2	0.2454
PTHR13902	1	2	0.2454
PTHR15629	1	2	0.2454
PTHR15696	1	2	0.2454
PTHR18838	1	2	0.2454
PTHR19854	1	2	0.2454
PTHR21091	1	2	0.2454
PTHR22594	1	2	0.2454
PTHR22603	1	2	0.2454
PTHR22734	1	2	0.2454
PTHR22838	1	2	0.2454
PTHR23086	1	2	0.2454
PTHR23088	1	2	0.2454
PTHR23118	1	2	0.2454
PTHR23142	1	2	0.2454
PTHR23151	1	2	0.2454
PTHR23403	1	2	0.2454
PTHR12917	12	2	0.2508
PTHR23329	12	2	0.2508
PTHR22985	12	10	0.2525
PTHR11638	13	10	0.268
PTHR20852	8	7	0.2709
PTHR10241	4	4	0.2817
PTHR12320	4	4	0.2817
PTHR22814	4	4	0.2817
PTHR10048	5	5	0.309
PTHR12601	5	5	0.309
PTHR22298	5	5	0.309
PTHR22912	5	5	0.309
PTHR22957	5	5	0.309
PTHR10357	4	0	0.3122
PTHR10507	4	0	0.3122
PTHR10694	4	0	0.3122
PTHR10724	4	0	0.3122
PTHR11825	4	0	0.3122
PTHR12443	4	0	0.3122
PTHR12505	4	0	0.3122
PTHR13213	4	0	0.3122
PTHR13509	4	0	0.3122
PTHR14025	4	0	0.3122
PTHR14062	4	0	0.3122
PTHR19370	4	0	0.3122
PTHR19861	4	0	0.3122
PTHR21236	4	0	0.3122
PTHR21266	4	0	0.3122
PTHR10003	0	1	0.3229
PTHR10046	0	1	0.3229
PTHR10055	0	1	0.3229
PTHR10146	0	1	0.3229
PTHR10151	0	1	0.3229
PTHR10286	0	1	0.3229
PTHR10289	0	1	0.3229
PTHR10332	0	1	0.3229
PTHR10335	0	1	0.3229
PTHR10344	0	1	0.3229
PTHR10350	0	1	0.3229
PTHR10374	0	1	0.3229
PTHR10430	0	1	0.3229
PTHR10535	0	1	0.3229
PTHR10556	0	1	0.3229
PTHR10579	0	1	0.3229
PTHR10598	0	1	0.3229
PTHR10606	0	1	0.3229
PTHR10635	0	1	0.3229
PTHR10683	0	1	0.3229
PTHR10721	0	1	0.3229
PTHR10722	0	1	0.3229
PTHR10805	0	1	0.3229
PTHR10811	0	1	0.3229
PTHR10853	0	1	0.3229
PTHR10859	0	1	0.3229
PTHR10880	0	1	0.3229
PTHR10906	0	1	0.3229
PTHR10978	0	1	0.3229
PTHR11014	0	1	0.3229
PTHR11043	0	1	0.3229
PTHR11056	0	1	0.3229
PTHR11060	0	1	0.3229
PTHR11092	0	1	0.3229
PTHR11134	0	1	0.3229
PTHR11201	0	1	0.3229
PTHR11220	0	1	0.3229
PTHR11266	0	1	0.3229
PTHR11359	0	1	0.3229
PTHR11431	0	1	0.3229
PTHR11451	0	1	0.3229
PTHR11489	0	1	0.3229
PTHR11549	0	1	0.3229
PTHR11557	0	1	0.3229
PTHR11606	0	1	0.3229
PTHR11618	0	1	0.3229
PTHR11655	0	1	0.3229
PTHR11692	0	1	0.3229
PTHR11715	0	1	0.3229
PTHR11749	0	1	0.3229
PTHR11758	0	1	0.3229
PTHR11759	0	1	0.3229
PTHR11773	0	1	0.3229
PTHR11774	0	1	0.3229
PTHR11804	0	1	0.3229
PTHR11815	0	1	0.3229
PTHR11817	0	1	0.3229
PTHR11830	0	1	0.3229
PTHR11871	0	1	0.3229
PTHR11878	0	1	0.3229
PTHR11904	0	1	0.3229
PTHR11907	0	1	0.3229
PTHR11921	0	1	0.3229
PTHR11956	0	1	0.3229
PTHR11995	0	1	0.3229
PTHR12048	0	1	0.3229
PTHR12052	0	1	0.3229
PTHR12058	0	1	0.3229
PTHR12072	0	1	0.3229
PTHR12075	0	1	0.3229
PTHR12124	0	1	0.3229
PTHR12126	0	1	0.3229
PTHR12147	0	1	0.3229
PTHR12150	0	1	0.3229
PTHR12169	0	1	0.3229
PTHR12170	0	1	0.3229
PTHR12228	0	1	0.3229
PTHR12266	0	1	0.3229
PTHR12290	0	1	0.3229
PTHR12313	0	1	0.3229
PTHR12326	0	1	0.3229
PTHR12356	0	1	0.3229
PTHR12373	0	1	0.3229
PTHR12396	0	1	0.3229
PTHR12413	0	1	0.3229
PTHR12415	0	1	0.3229
PTHR12435	0	1	0.3229
PTHR12604	0	1	0.3229
PTHR12606	0	1	0.3229
PTHR12608	0	1	0.3229
PTHR12658	0	1	0.3229
PTHR12670	0	1	0.3229
PTHR12675	0	1	0.3229
PTHR12701	0	1	0.3229
PTHR12709	0	1	0.3229
PTHR12714	0	1	0.3229
PTHR12725	0	1	0.3229
PTHR12734	0	1	0.3229
PTHR12774	0	1	0.3229
PTHR12775	0	1	0.3229
PTHR12811	0	1	0.3229
PTHR12839	0	1	0.3229
PTHR12866	0	1	0.3229
PTHR12884	0	1	0.3229
PTHR12888	0	1	0.3229
PTHR12925	0	1	0.3229
PTHR12934	0	1	0.3229
PTHR12940	0	1	0.3229
PTHR12964	0	1	0.3229
PTHR12989	0	1	0.3229
PTHR13007	0	1	0.3229
PTHR13016	0	1	0.3229
PTHR13043	0	1	0.3229
PTHR13045	0	1	0.3229
PTHR13047	0	1	0.3229
PTHR13109	0	1	0.3229
PTHR13121	0	1	0.3229
PTHR13162	0	1	0.3229
PTHR13205	0	1	0.3229
PTHR13242	0	1	0.3229
PTHR13245	0	1	0.3229
PTHR13256	0	1	0.3229
PTHR13264	0	1	0.3229
PTHR13285	0	1	0.3229
PTHR13304	0	1	0.3229
PTHR13322	0	1	0.3229
PTHR13391	0	1	0.3229
PTHR13405	0	1	0.3229
PTHR13484	0	1	0.3229
PTHR13486	0	1	0.3229
PTHR13533	0	1	0.3229
PTHR13718	0	1	0.3229
PTHR13743	0	1	0.3229
PTHR13829	0	1	0.3229
PTHR13872	0	1	0.3229
PTHR13982	0	1	0.3229
PTHR14190	0	1	0.3229
PTHR14208	0	1	0.3229
PTHR14222	0	1	0.3229
PTHR14237	0	1	0.3229
PTHR14304	0	1	0.3229
PTHR14363	0	1	0.3229
PTHR14413	0	1	0.3229
PTHR15015	0	1	0.3229
PTHR15137	0	1	0.3229
PTHR15138	0	1	0.3229
PTHR15271	0	1	0.3229
PTHR15327	0	1	0.3229
PTHR15362	0	1	0.3229
PTHR15454	0	1	0.3229
PTHR15588	0	1	0.3229
PTHR15954	0	1	0.3229
PTHR16007	0	1	0.3229
PTHR16052	0	1	0.3229
PTHR16212	0	1	0.3229
PTHR17602	0	1	0.3229
PTHR17985	0	1	0.3229
PTHR18034	0	1	0.3229
PTHR18763	0	1	0.3229
PTHR18806	0	1	0.3229
PTHR19302	0	1	0.3229
PTHR19338	0	1	0.3229
PTHR19372	0	1	0.3229
PTHR19411	0	1	0.3229
PTHR19422	0	1	0.3229
PTHR19847	0	1	0.3229
PTHR19879	0	1	0.3229
PTHR19923	0	1	0.3229
PTHR19932	0	1	0.3229
PTHR20275	0	1	0.3229
PTHR20855	0	1	0.3229
PTHR20902	0	1	0.3229
PTHR20922	0	1	0.3229
PTHR20934	0	1	0.3229
PTHR21013	0	1	0.3229
PTHR21060	0	1	0.3229
PTHR21292	0	1	0.3229
PTHR21299	0	1	0.3229
PTHR21385	0	1	0.3229
PTHR21494	0	1	0.3229
PTHR21518	0	1	0.3229
PTHR21561	0	1	0.3229
PTHR21725	0	1	0.3229
PTHR22166	0	1	0.3229
PTHR22599	0	1	0.3229
PTHR22629	0	1	0.3229
PTHR22754	0	1	0.3229
PTHR22778	0	1	0.3229
PTHR22790	0	1	0.3229
PTHR22836	0	1	0.3229
PTHR22925	0	1	0.3229
PTHR22932	0	1	0.3229
PTHR22954	0	1	0.3229
PTHR22958	0	1	0.3229
PTHR22966	0	1	0.3229
PTHR23078	0	1	0.3229
PTHR23084	0	1	0.3229
PTHR23133	0	1	0.3229
PTHR23146	0	1	0.3229
PTHR23246	0	1	0.3229
PTHR23290	0	1	0.3229
PTHR23309	0	1	0.3229
PTHR23321	0	1	0.3229
PTHR23327	0	1	0.3229
PTHR23410	0	1	0.3229
PTHR23422	0	1	0.3229
PTHR10543	2	3	0.337
PTHR10804	2	3	0.337
PTHR10836	2	3	0.337
PTHR11850	2	3	0.337
PTHR13697	2	3	0.337
PTHR15245	2	3	0.337
PTHR22808	2	3	0.337
PTHR22883	2	3	0.337
PTHR23030	2	3	0.337
PTHR11908	16	4	0.3393
PTHR10742	6	5	0.3489
PTHR11614	6	5	0.3489
PTHR22595	6	5	0.3489
PTHR11468	10	2	0.3592
PTHR10074	7	6	0.3728
PTHR11064	7	6	0.3728
PTHR19876	7	6	0.3728
PTHR22835	14	10	0.3825
PTHR22904	14	10	0.3825
PTHR10015	3	3	0.3955
PTHR10383	3	3	0.3955
PTHR10527	3	3	0.3955
PTHR10715	3	3	0.3955
PTHR10994	3	3	0.3955
PTHR11236	3	3	0.3955
PTHR11361	3	3	0.3955
PTHR12894	3	3	0.3955
PTHR13994	3	3	0.3955
PTHR15678	3	3	0.3955
PTHR22855	3	3	0.3955
PTHR23406	3	3	0.3955
PTHR10420	25	16	0.4035
PTHR11771	16	11	0.4101
PTHR11752	12	3	0.4132
PTHR11132	9	7	0.422
PTHR10795	40	24	0.4221
PTHR10492	108	44	0.4342
PTHR10381	6	1	0.4407
PTHR11119	6	1	0.4407
PTHR18973	6	1	0.4407
PTHR21450	6	1	0.4407
PTHR23335	6	1	0.4407
PTHR23423	6	1	0.4407
PTHR13710	10	7	0.4431
PTHR23283	10	7	0.4431
PTHR19961	14	4	0.4557
PTHR10641	21	13	0.4661
PTHR11851	12	8	0.4776
PTHR10159	5	4	0.4825
PTHR10174	5	4	0.4825
PTHR14094	5	4	0.4825
PTHR10663	17	5	0.494
PTHR11254	14	9	0.5065
PTHR11404	8	2	0.5164
PTHR11757	8	2	0.5164
PTHR22953	8	2	0.5164
PTHR12956	9	2	0.5204
PTHR21136	9	2	0.5204
PTHR10064	1	1	0.5415
PTHR10106	1	1	0.5415
PTHR10139	1	1	0.5415
PTHR10290	1	1	0.5415
PTHR10585	1	1	0.5415
PTHR10593	1	1	0.5415
PTHR10621	1	1	0.5415
PTHR10655	1	1	0.5415
PTHR10678	1	1	0.5415
PTHR10687	1	1	0.5415
PTHR10693	1	1	0.5415
PTHR10745	1	1	0.5415
PTHR10759	1	1	0.5415
PTHR10778	1	1	0.5415
PTHR10829	1	1	0.5415
PTHR10871	1	1	0.5415
PTHR10882	1	1	0.5415
PTHR10910	1	1	0.5415
PTHR11061	1	1	0.5415
PTHR11142	1	1	0.5415
PTHR11177	1	1	0.5415
PTHR11203	1	1	0.5415
PTHR11223	1	1	0.5415
PTHR11240	1	1	0.5415
PTHR11274	1	1	0.5415
PTHR11409	1	1	0.5415
PTHR11467	1	1	0.5415
PTHR11469	1	1	0.5415
PTHR11583	1	1	0.5415
PTHR11594	1	1	0.5415
PTHR11615	1	1	0.5415
PTHR11620	1	1	0.5415
PTHR11670	1	1	0.5415
PTHR11679	1	1	0.5415
PTHR11693	1	1	0.5415
PTHR11721	1	1	0.5415
PTHR11780	1	1	0.5415
PTHR11800	1	1	0.5415
PTHR11807	1	1	0.5415
PTHR11827	1	1	0.5415
PTHR11931	1	1	0.5415
PTHR12146	1	1	0.5415
PTHR12197	1	1	0.5415
PTHR12217	1	1	0.5415
PTHR12280	1	1	0.5415
PTHR12292	1	1	0.5415
PTHR12380	1	1	0.5415
PTHR12389	1	1	0.5415
PTHR12419	1	1	0.5415
PTHR12461	1	1	0.5415
PTHR12595	1	1	0.5415
PTHR12609	1	1	0.5415
PTHR12620	1	1	0.5415
PTHR12629	1	1	0.5415
PTHR12748	1	1	0.5415
PTHR12768	1	1	0.5415
PTHR12802	1	1	0.5415
PTHR12822	1	1	0.5415
PTHR12849	1	1	0.5415
PTHR12903	1	1	0.5415
PTHR12965	1	1	0.5415
PTHR13009	1	1	0.5415
PTHR13026	1	1	0.5415
PTHR13052	1	1	0.5415
PTHR13108	1	1	0.5415
PTHR13128	1	1	0.5415
PTHR13161	1	1	0.5415
PTHR13370	1	1	0.5415
PTHR13466	1	1	0.5415
PTHR13516	1	1	0.5415
PTHR13561	1	1	0.5415
PTHR13587	1	1	0.5415
PTHR13803	1	1	0.5415
PTHR13824	1	1	0.5415
PTHR13878	1	1	0.5415
PTHR13889	1	1	0.5415
PTHR13903	1	1	0.5415
PTHR13923	1	1	0.5415
PTHR13950	1	1	0.5415
PTHR13976	1	1	0.5415
PTHR14003	1	1	0.5415
PTHR14091	1	1	0.5415
PTHR14194	1	1	0.5415
PTHR14212	1	1	0.5415
PTHR14289	1	1	0.5415
PTHR14614	1	1	0.5415
PTHR14677	1	1	0.5415
PTHR15092	1	1	0.5415
PTHR15350	1	1	0.5415
PTHR15893	1	1	0.5415
PTHR16127	1	1	0.5415
PTHR16255	1	1	0.5415
PTHR18640	1	1	0.5415
PTHR18929	1	1	0.5415
PTHR19321	1	1	0.5415
PTHR19328	1	1	0.5415
PTHR19443	1	1	0.5415
PTHR19852	1	1	0.5415
PTHR19855	1	1	0.5415
PTHR19865	1	1	0.5415
PTHR20863	1	1	0.5415
PTHR20884	1	1	0.5415
PTHR21085	1	1	0.5415
PTHR21231	1	1	0.5415
PTHR21321	1	1	0.5415
PTHR21367	1	1	0.5415
PTHR21427	1	1	0.5415
PTHR21499	1	1	0.5415
PTHR21689	1	1	0.5415
PTHR22924	1	1	0.5415
PTHR22936	1	1	0.5415
PTHR22938	1	1	0.5415
PTHR22964	1	1	0.5415
PTHR22974	1	1	0.5415
PTHR23069	1	1	0.5415
PTHR23091	1	1	0.5415
PTHR23140	1	1	0.5415
PTHR23270	1	1	0.5415
PTHR23271	1	1	0.5415
PTHR23273	1	1	0.5415
PTHR10110	3	0	0.5559
PTHR10173	3	0	0.5559
PTHR10263	3	0	0.5559
PTHR10264	3	0	0.5559
PTHR10334	3	0	0.5559
PTHR10352	3	0	0.5559
PTHR10562	3	0	0.5559
PTHR10851	3	0	0.5559
PTHR11040	3	0	0.5559
PTHR11081	3	0	0.5559
PTHR11098	3	0	0.5559
PTHR11133	3	0	0.5559
PTHR11215	3	0	0.5559
PTHR11377	3	0	0.5559
PTHR11564	3	0	0.5559
PTHR11607	3	0	0.5559
PTHR11635	3	0	0.5559
PTHR11673	3	0	0.5559
PTHR11877	3	0	0.5559
PTHR11903	3	0	0.5559
PTHR12210	3	0	0.5559
PTHR12224	3	0	0.5559
PTHR12271	3	0	0.5559
PTHR12286	3	0	0.5559
PTHR12375	3	0	0.5559
PTHR12388	3	0	0.5559
PTHR12665	3	0	0.5559
PTHR12919	3	0	0.5559
PTHR12959	3	0	0.5559
PTHR13268	3	0	0.5559
PTHR13374	3	0	0.5559
PTHR13617	3	0	0.5559
PTHR13748	3	0	0.5559
PTHR15830	3	0	0.5559
PTHR16166	3	0	0.5559
PTHR16195	3	0	0.5559
PTHR19134	3	0	0.5559
PTHR20963	3	0	0.5559
PTHR23222	3	0	0.5559
PTHR23326	3	0	0.5559
PTHR11600	22	8	0.5646
PTHR11680	9	6	0.5829
PTHR10024	2	2	0.599
PTHR10133	2	2	0.599
PTHR10196	2	2	0.599
PTHR10394	2	2	0.599
PTHR10520	2	2	0.599
PTHR10540	2	2	0.599
PTHR10803	2	2	0.599
PTHR10926	2	2	0.599
PTHR11073	2	2	0.599
PTHR11141	2	2	0.599
PTHR11252	2	2	0.599
PTHR11452	2	2	0.599
PTHR11524	2	2	0.599
PTHR11546	2	2	0.599
PTHR11879	2	2	0.599
PTHR11918	2	2	0.599
PTHR11960	2	2	0.599
PTHR12547	2	2	0.599
PTHR12747	2	2	0.599
PTHR18968	2	2	0.599
PTHR21139	2	2	0.599
PTHR21477	2	2	0.599
PTHR23428	2	2	0.599
PTHR11062	12	7	0.6328
PTHR12000	13	8	0.6414
PTHR22884	14	8	0.6549
PTHR10044	3	2	0.6606
PTHR10102	3	2	0.6606
PTHR10168	3	2	0.6606
PTHR10218	3	2	0.6606
PTHR10359	3	2	0.6606
PTHR10783	3	2	0.6606
PTHR11787	3	2	0.6606
PTHR11963	3	2	0.6606
PTHR11994	3	2	0.6606
PTHR12771	3	2	0.6606
PTHR13462	3	2	0.6606
PTHR13980	3	2	0.6606
PTHR21422	3	2	0.6606
PTHR22807	3	2	0.6606
PTHR22999	3	2	0.6606
PTHR23138	3	2	0.6606
PTHR11055	5	1	0.6712
PTHR11405	5	1	0.6712
PTHR11465	5	1	0.6712
PTHR11556	5	1	0.6712
PTHR12374	5	1	0.6712
PTHR13822	5	1	0.6712
PTHR20889	5	1	0.6712
PTHR23213	17	10	0.6809
PTHR10634	4	3	0.6884
PTHR11246	4	3	0.6884
PTHR11977	4	3	0.6884
PTHR12121	4	3	0.6884
PTHR13808	4	3	0.6884
PTHR18860	4	3	0.6884
PTHR18937	4	3	0.6884
PTHR21230	4	3	0.6884
PTHR22765	4	3	0.6884
PTHR22939	4	3	0.6884
PTHR23241	4	3	0.6884
PTHR23324	4	3	0.6884
PTHR11353	18	10	0.6895
PTHR10668	5	3	0.7186
PTHR11208	5	3	0.7186
PTHR11699	5	3	0.7186
PTHR12549	5	3	0.7186
PTHR21493	5	3	0.7186
PTHR22762	5	3	0.7186
PTHR10233	7	2	0.7275
PTHR11573	7	2	0.7275
PTHR22942	7	2	0.7275
PTHR11599	6	4	0.7364
PTHR11711	6	4	0.7364
PTHR11875	6	4	0.7364
PTHR12262	6	4	0.7364
PTHR12570	6	4	0.7364
PTHR16517	6	4	0.7364
PTHR17204	6	4	0.7364
PTHR22850	6	4	0.7364
PTHR23050	6	4	0.7364
PTHR23315	6	4	0.7364
PTHR23346	6	4	0.7364
PTHR10891	7	4	0.7545
PTHR11139	7	4	0.7545
PTHR11785	7	4	0.7545
PTHR11165	9	3	0.7622
PTHR11426	9	3	0.7622
PTHR10314	8	5	0.7674
PTHR10766	8	5	0.7674
PTHR22982	38	20	0.7788
PTHR10288	9	5	0.7795
PTHR11621	9	5	0.7795
PTHR12526	11	4	0.7865
PTHR21736	11	4	0.7865
PTHR11528	10	6	0.7897
PTHR10967	43	22	0.7914
PTHR11938	11	6	0.7982
PTHR11946	11	6	0.7982
PTHR11783	13	5	0.8046
PTHR22846	13	7	0.8129
PTHR11932	19	10	0.8432
PTHR11896	23	12	0.8568
PTHR22870	24	12	0.8604
PTHR11708	27	14	0.8674
PTHR11206	48	23	1
PTHR11945	33	15	1
PTHR19375	21	10	1
PTHR13140	16	7	1
PTHR18896	14	6	1
PTHR10426	12	6	1
PTHR23083	12	6	1
PTHR18934	11	5	1
PTHR10774	10	5	1
PTHR11099	10	5	1
PTHR13018	10	5	1
PTHR21229	10	4	1
PTHR22847	9	4	1
PTHR23272	9	4	1
PTHR23316	9	4	1
PTHR10277	8	3	1
PTHR10615	8	3	1
PTHR11689	8	4	1
PTHR13847	8	4	1
PTHR10584	6	2	1
PTHR10788	6	3	1
PTHR11627	6	3	1
PTHR11662	6	3	1
PTHR11668	6	3	1
PTHR11743	6	2	1
PTHR22573	6	2	1
PTHR22849	6	3	1
PTHR22891	6	3	1
PTHR22908	6	3	1
PTHR23079	6	2	1
PTHR10252	5	2	1
PTHR10367	5	2	1
PTHR10476	5	2	1
PTHR10972	5	2	1
PTHR11630	5	2	1
PTHR11831	5	2	1
PTHR11895	5	2	1
PTHR21237	5	2	1
PTHR10169	4	2	1
PTHR10190	4	1	1
PTHR10231	4	1	1
PTHR10388	4	1	1
PTHR10412	4	1	1
PTHR10784	4	1	1
PTHR10969	4	1	1
PTHR11042	4	1	1
PTHR11075	4	2	1
PTHR11108	4	1	1
PTHR11207	4	1	1
PTHR11782	4	1	1
PTHR11986	4	1	1
PTHR11998	4	2	1
PTHR12295	4	2	1
PTHR12358	4	1	1
PTHR12558	4	2	1
PTHR13479	4	1	1
PTHR13734	4	1	1
PTHR13793	4	2	1
PTHR13794	4	1	1
PTHR15323	4	1	1
PTHR15860	4	2	1
PTHR16122	4	1	1
PTHR20854	4	1	1
PTHR21068	4	2	1
PTHR21495	4	2	1
PTHR21562	4	1	1
PTHR22811	4	1	1
PTHR22844	4	1	1
PTHR22975	4	1	1
PTHR23001	4	2	1
PTHR23073	4	1	1
PTHR23180	4	2	1
PTHR23253	4	2	1
PTHR10121	3	1	1
PTHR10165	3	1	1
PTHR10210	3	1	1
PTHR10516	3	1	1
PTHR10953	3	1	1
PTHR10980	3	1	1
PTHR11247	3	1	1
PTHR11384	3	1	1
PTHR11482	3	1	1
PTHR11516	3	1	1
PTHR11570	3	1	1
PTHR11728	3	1	1
PTHR11952	3	1	1
PTHR12203	3	1	1
PTHR12276	3	1	1
PTHR12534	3	1	1
PTHR12632	3	1	1
PTHR12736	3	1	1
PTHR13035	3	1	1
PTHR13152	3	1	1
PTHR13363	3	1	1
PTHR13871	3	1	1
PTHR14107	3	1	1
PTHR14221	3	1	1
PTHR15431	3	1	1
PTHR15447	3	1	1
PTHR21290	3	1	1
PTHR21483	3	1	1
PTHR23111	3	1	1
PTHR23152	3	1	1
PTHR23359	3	1	1
PTHR23420	3	1	1
PTHR10025	2	1	1
PTHR10026	2	0	1
PTHR10032	2	1	1
PTHR10037	2	0	1
PTHR10052	2	1	1
PTHR10091	2	0	1
PTHR10126	2	0	1
PTHR10183	2	1	1
PTHR10192	2	0	1
PTHR10283	2	0	1
PTHR10302	2	0	1
PTHR10445	2	1	1
PTHR10459	2	1	1
PTHR10545	2	0	1
PTHR10548	2	0	1
PTHR10555	2	1	1
PTHR10763	2	0	1
PTHR10792	2	0	1
PTHR10825	2	1	1
PTHR10849	2	0	1
PTHR10894	2	1	1
PTHR10900	2	1	1
PTHR10920	2	1	1
PTHR10966	2	1	1
PTHR10997	2	0	1
PTHR11010	2	0	1
PTHR11054	2	0	1
PTHR11058	2	0	1
PTHR11079	2	0	1
PTHR11117	2	1	1
PTHR11158	2	0	1
PTHR11183	2	1	1
PTHR11210	2	0	1
PTHR11224	2	0	1
PTHR11239	2	1	1
PTHR11262	2	1	1
PTHR11351	2	1	1
PTHR11364	2	0	1
PTHR11389	2	0	1
PTHR11444	2	1	1
PTHR11510	2	1	1
PTHR11550	2	0	1
PTHR11552	2	0	1
PTHR11581	2	0	1
PTHR11601	2	1	1
PTHR11632	2	1	1
PTHR11649	2	1	1
PTHR11669	2	0	1
PTHR11705	2	1	1
PTHR11727	2	0	1
PTHR11760	2	0	1
PTHR11777	2	1	1
PTHR11822	2	1	1
PTHR11846	2	0	1
PTHR11864	2	0	1
PTHR11920	2	0	1
PTHR11922	2	0	1
PTHR11934	2	1	1
PTHR11993	2	0	1
PTHR12081	2	0	1
PTHR12093	2	0	1
PTHR12323	2	1	1
PTHR12416	2	0	1
PTHR12428	2	0	1
PTHR12436	2	0	1
PTHR12444	2	0	1
PTHR12550	2	0	1
PTHR12596	2	1	1
PTHR12636	2	0	1
PTHR12654	2	0	1
PTHR12674	2	0	1
PTHR12677	2	0	1
PTHR12687	2	0	1
PTHR12706	2	0	1
PTHR12713	2	1	1
PTHR12770	2	1	1
PTHR12782	2	0	1
PTHR13031	2	0	1
PTHR13040	2	0	1
PTHR13104	2	1	1
PTHR13134	2	0	1
PTHR13139	2	0	1
PTHR13148	2	0	1
PTHR13167	2	0	1
PTHR13234	2	0	1
PTHR13271	2	1	1
PTHR13312	2	1	1
PTHR13609	2	0	1
PTHR13622	2	1	1
PTHR13767	2	0	1
PTHR13789	2	1	1
PTHR13890	2	1	1
PTHR14005	2	1	1
PTHR14083	2	1	1
PTHR14140	2	1	1
PTHR14255	2	0	1
PTHR14359	2	0	1
PTHR14360	2	0	1
PTHR14398	2	0	1
PTHR14493	2	0	1
PTHR15239	2	1	1
PTHR15606	2	1	1
PTHR16023	2	0	1
PTHR16196	2	0	1
PTHR16220	2	0	1
PTHR17598	2	1	1
PTHR17605	2	1	1
PTHR18901	2	0	1
PTHR18916	2	0	1
PTHR19211	2	0	1
PTHR19222	2	1	1
PTHR19378	2	0	1
PTHR19431	2	1	1
PTHR19845	2	0	1
PTHR19858	2	1	1
PTHR19877	2	1	1
PTHR20531	2	0	1
PTHR20953	2	0	1
PTHR21015	2	0	1
PTHR21043	2	0	1
PTHR21089	2	0	1
PTHR21094	2	1	1
PTHR21169	2	0	1
PTHR21212	2	0	1
PTHR21337	2	0	1
PTHR21347	2	0	1
PTHR21485	2	0	1
PTHR21512	2	1	1
PTHR21551	2	0	1
PTHR21567	2	0	1
PTHR21726	2	0	1
PTHR22746	2	1	1
PTHR22766	2	1	1
PTHR22780	2	1	1
PTHR22841	2	1	1
PTHR22940	2	1	1
PTHR22981	2	1	1
PTHR23106	2	0	1
PTHR23107	2	0	1
PTHR23117	2	0	1
PTHR23153	2	0	1
PTHR23196	2	0	1
PTHR23198	2	1	1
PTHR23238	2	0	1
PTHR23240	2	0	1
PTHR23263	2	0	1
PTHR23291	2	0	1
PTHR23305	2	1	1
PTHR23308	2	0	1
PTHR23323	2	0	1
PTHR10012	1	0	1
PTHR10060	1	0	1
PTHR10061	1	0	1
PTHR10098	1	0	1
PTHR10113	1	0	1
PTHR10114	1	0	1
PTHR10119	1	0	1
PTHR10130	1	0	1
PTHR10166	1	0	1
PTHR10188	1	0	1
PTHR10219	1	0	1
PTHR10221	1	0	1
PTHR10245	1	0	1
PTHR10250	1	0	1
PTHR10253	1	0	1
PTHR10281	1	0	1
PTHR10317	1	0	1
PTHR10322	1	0	1
PTHR10342	1	0	1
PTHR10343	1	0	1
PTHR10369	1	0	1
PTHR10422	1	0	1
PTHR10436	1	0	1
PTHR10458	1	0	1
PTHR10485	1	0	1
PTHR10496	1	0	1
PTHR10501	1	0	1
PTHR10539	1	0	1
PTHR10572	1	0	1
PTHR10578	1	0	1
PTHR10588	1	0	1
PTHR10589	1	0	1
PTHR10648	1	0	1
PTHR10670	1	0	1
PTHR10682	1	0	1
PTHR10741	1	0	1
PTHR10746	1	0	1
PTHR10758	1	0	1
PTHR10827	1	0	1
PTHR10885	1	0	1
PTHR10896	1	0	1
PTHR10898	1	0	1
PTHR10917	1	0	1
PTHR10954	1	0	1
PTHR10982	1	0	1
PTHR10984	1	0	1
PTHR10985	1	0	1
PTHR11034	1	0	1
PTHR11067	1	0	1
PTHR11076	1	0	1
PTHR11129	1	0	1
PTHR11205	1	0	1
PTHR11227	1	0	1
PTHR11276	1	0	1
PTHR11315	1	0	1
PTHR11347	1	0	1
PTHR11375	1	0	1
PTHR11410	1	0	1
PTHR11412	1	0	1
PTHR11476	1	0	1
PTHR11480	1	0	1
PTHR11538	1	0	1
PTHR11587	1	0	1
PTHR11592	1	0	1
PTHR11595	1	0	1
PTHR11609	1	0	1
PTHR11647	1	0	1
PTHR11706	1	0	1
PTHR11712	1	0	1
PTHR11731	1	0	1
PTHR11739	1	0	1
PTHR11740	1	0	1
PTHR11741	1	0	1
PTHR11886	1	0	1
PTHR11943	1	0	1
PTHR11954	1	0	1
PTHR11964	1	0	1
PTHR12029	1	0	1
PTHR12096	1	0	1
PTHR12097	1	0	1
PTHR12143	1	0	1
PTHR12189	1	0	1
PTHR12192	1	0	1
PTHR12220	1	0	1
PTHR12302	1	0	1
PTHR12305	1	0	1
PTHR12360	1	0	1
PTHR12370	1	0	1
PTHR12387	1	0	1
PTHR12406	1	0	1
PTHR12420	1	0	1
PTHR12469	1	0	1
PTHR12546	1	0	1
PTHR12548	1	0	1
PTHR12565	1	0	1
PTHR12585	1	0	1
PTHR12590	1	0	1
PTHR12603	1	0	1
PTHR12681	1	0	1
PTHR12691	1	0	1
PTHR12692	1	0	1
PTHR12694	1	0	1
PTHR12697	1	0	1
PTHR12705	1	0	1
PTHR12730	1	0	1
PTHR12749	1	0	1
PTHR12753	1	0	1
PTHR12758	1	0	1
PTHR12760	1	0	1
PTHR12789	1	0	1
PTHR12821	1	0	1
PTHR12828	1	0	1
PTHR12838	1	0	1
PTHR12843	1	0	1
PTHR12897	1	0	1
PTHR12910	1	0	1
PTHR12975	1	0	1
PTHR13011	1	0	1
PTHR13042	1	0	1
PTHR13107	1	0	1
PTHR13145	1	0	1
PTHR13165	1	0	1
PTHR13226	1	0	1
PTHR13227	1	0	1
PTHR13238	1	0	1
PTHR13253	1	0	1
PTHR13270	1	0	1
PTHR13301	1	0	1
PTHR13325	1	0	1
PTHR13326	1	0	1
PTHR13343	1	0	1
PTHR13384	1	0	1
PTHR13394	1	0	1
PTHR13491	1	0	1
PTHR13542	1	0	1
PTHR13681	1	0	1
PTHR13711	1	0	1
PTHR13768	1	0	1
PTHR13914	1	0	1
PTHR13931	1	0	1
PTHR13964	1	0	1
PTHR13992	1	0	1
PTHR14009	1	0	1
PTHR14095	1	0	1
PTHR14145	1	0	1
PTHR14146	1	0	1
PTHR14152	1	0	1
PTHR14187	1	0	1
PTHR14233	1	0	1
PTHR14326	1	0	1
PTHR14445	1	0	1
PTHR14854	1	0	1
PTHR15002	1	0	1
PTHR15020	1	0	1
PTHR15204	1	0	1
PTHR15348	1	0	1
PTHR15371	1	0	1
PTHR15439	1	0	1
PTHR15457	1	0	1
PTHR15565	1	0	1
PTHR15651	1	0	1
PTHR15967	1	0	1
PTHR15975	1	0	1
PTHR16266	1	0	1
PTHR17630	1	0	1
PTHR18867	1	0	1
PTHR18952	1	0	1
PTHR19248	1	0	1
PTHR19305	1	0	1
PTHR19317	1	0	1
PTHR19355	1	0	1
PTHR19842	1	0	1
PTHR19848	1	0	1
PTHR19850	1	0	1
PTHR19853	1	0	1
PTHR19993	1	0	1
PTHR20930	1	0	1
PTHR20941	1	0	1
PTHR20961	1	0	1
PTHR21000	1	0	1
PTHR21049	1	0	1
PTHR21090	1	0	1
PTHR21141	1	0	1
PTHR21145	1	0	1
PTHR21146	1	0	1
PTHR21152	1	0	1
PTHR21243	1	0	1
PTHR21262	1	0	1
PTHR21329	1	0	1
PTHR21392	1	0	1
PTHR21431	1	0	1
PTHR21569	1	0	1
PTHR21631	1	0	1
PTHR21659	1	0	1
PTHR21668	1	0	1
PTHR22604	1	0	1
PTHR22684	1	0	1
PTHR22767	1	0	1
PTHR22774	1	0	1
PTHR22809	1	0	1
PTHR22826	1	0	1
PTHR22839	1	0	1
PTHR22854	1	0	1
PTHR22915	1	0	1
PTHR22916	1	0	1
PTHR22951	1	0	1
PTHR22952	1	0	1
PTHR22968	1	0	1
PTHR22983	1	0	1
PTHR22996	1	0	1
PTHR23019	1	0	1
PTHR23029	1	0	1
PTHR23054	1	0	1
PTHR23056	1	0	1
PTHR23114	1	0	1
PTHR23123	1	0	1
PTHR23131	1	0	1
PTHR23139	1	0	1
PTHR23183	1	0	1
PTHR23189	1	0	1
PTHR23193	1	0	1
PTHR23249	1	0	1
PTHR23264	1	0	1
PTHR23306	1	0	1
PTHR23319	1	0	1
PTHR23320	1	0	1
PTHR23338	1	0	1
PTHR23350	1	0	1
PTHR23354	1	0	1
PTHR23426	1	0	1
