# Supplementary material for: Comparative BAC end sequence analysis of tomato and potato reveals overrepresentation of specific gene families in potato
Source: BMC Plant Biol. 2008 Apr 11;8:34. doi: 10.1186/1471-2229-8-34 (PMC2324086; doi:10.1186/1471-2229-8-34)
Supplement: Additional file 8 — This file describes the PANTHER families found in the InterProScan analysis of the potato HindIII and EcoRI digested BAC end sequences. The columns in this Table describe the PANTHER family, the number of BAC end sequences in the potato POT and PPT library that had this term assigned to them, and the P value of Fisher's exact test for the difference of relative abundance of this GO term between these two libraries. A P value lower than 10-4 indicates a significant difference in the abundance of a GO term between these libraries. [file 1471-2229-8-34-S8.xls]

## Sheet: PANTHER_families_Potato
PANTHER family	Potato POT	Potato PPT	P value
PTHR10178	6807	2469	2.2e-16
PTHR11544	36	64	3.97e-10
PTHR11439	1767	1103	9.16e-10
PTHR11926	45	63	1.06e-07
PTHR23304	7	25	2.71e-07
PTHR10492	44	50	9.94e-05
PTHR11945	15	24	0.0004662
PTHR19410	18	25	0.0009824
PTHR19241	34	36	0.002087
PTHR23073	1	7	0.002612
PTHR10432	22	26	0.003273
PTHR19303	3	9	0.003891
PTHR10366	18	23	0.004125
PTHR10315	0	5	0.004142
PTHR10357	0	5	0.004142
PTHR11005	0	5	0.004142
PTHR22951	0	5	0.004142
PTHR11939	37	36	0.005812
PTHR10209	38	36	0.006475
PTHR10795	24	26	0.00667
PTHR10585	1	6	0.006908
PTHR11141	2	7	0.008346
PTHR10625	12	0	0.01152
PTHR10548	0	4	0.01241
PTHR13384	0	4	0.01241
PTHR11600	8	12	0.01636
PTHR10825	1	5	0.01794
PTHR11183	1	5	0.01794
PTHR23002	93	68	0.01875
PTHR11895	2	6	0.0198
PTHR11748	5	9	0.02096
PTHR11088	64	18	0.03392
PTHR10483	169	110	0.03479
PTHR10578	0	3	0.03719
PTHR11842	0	3	0.03719
PTHR12271	0	3	0.03719
PTHR12854	0	3	0.03719
PTHR12858	0	3	0.03719
PTHR15457	0	3	0.03719
PTHR22931	0	3	0.03719
PTHR11732	10	12	0.04219
PTHR11119	1	4	0.04549
PTHR11240	1	4	0.04549
PTHR11986	1	4	0.04549
PTHR19422	1	4	0.04549
PTHR21499	1	4	0.04549
PTHR23273	1	4	0.04549
PTHR11757	2	5	0.04553
PTHR22953	2	5	0.04553
PTHR11011	4	7	0.05035
PTHR12526	4	7	0.05035
PTHR10108	8	0	0.05855
PTHR11851	8	0	0.05855
PTHR19446	1048	576	0.06632
PTHR11165	3	6	0.06851
PTHR11246	3	6	0.06851
PTHR19383	127	82	0.07679
PTHR22982	20	18	0.0839
PTHR11260	9	10	0.08902
PTHR22950	9	10	0.08902
PTHR11908	4	6	0.09422
PTHR23272	4	6	0.09422
PTHR12295	2	4	0.1006
PTHR13902	2	4	0.1006
PTHR21068	2	4	0.1006
PTHR21091	2	4	0.1006
PTHR23180	2	4	0.1006
PTHR23329	2	4	0.1006
PTHR10438	7	0	0.1037
PTHR11214	7	0	0.1037
PTHR22846	7	0	0.1037
PTHR11654	29	23	0.1058
PTHR18958	19	17	0.1096
PTHR10188	0	2	0.1114
PTHR10283	0	2	0.1114
PTHR10343	0	2	0.1114
PTHR10491	0	2	0.1114
PTHR10499	0	2	0.1114
PTHR10509	0	2	0.1114
PTHR10566	0	2	0.1114
PTHR10682	0	2	0.1114
PTHR10694	0	2	0.1114
PTHR10755	0	2	0.1114
PTHR10796	0	2	0.1114
PTHR10997	0	2	0.1114
PTHR11067	0	2	0.1114
PTHR11076	0	2	0.1114
PTHR11096	0	2	0.1114
PTHR11133	0	2	0.1114
PTHR11226	0	2	0.1114
PTHR11229	0	2	0.1114
PTHR11265	0	2	0.1114
PTHR11502	0	2	0.1114
PTHR11806	0	2	0.1114
PTHR11847	0	2	0.1114
PTHR11877	0	2	0.1114
PTHR12042	0	2	0.1114
PTHR12135	0	2	0.1114
PTHR12195	0	2	0.1114
PTHR12303	0	2	0.1114
PTHR12403	0	2	0.1114
PTHR12436	0	2	0.1114
PTHR12763	0	2	0.1114
PTHR12830	0	2	0.1114
PTHR13068	0	2	0.1114
PTHR13148	0	2	0.1114
PTHR13167	0	2	0.1114
PTHR13305	0	2	0.1114
PTHR13693	0	2	0.1114
PTHR14009	0	2	0.1114
PTHR14030	0	2	0.1114
PTHR14145	0	2	0.1114
PTHR14205	0	2	0.1114
PTHR15948	0	2	0.1114
PTHR17630	0	2	0.1114
PTHR19297	0	2	0.1114
PTHR19444	0	2	0.1114
PTHR19919	0	2	0.1114
PTHR23193	0	2	0.1114
PTHR23291	0	2	0.1114
PTHR23338	0	2	0.1114
PTHR23350	0	2	0.1114
PTHR10388	1	3	0.1115
PTHR10811	1	3	0.1115
PTHR10953	1	3	0.1115
PTHR11060	1	3	0.1115
PTHR11117	1	3	0.1115
PTHR11177	1	3	0.1115
PTHR11201	1	3	0.1115
PTHR11255	1	3	0.1115
PTHR11405	1	3	0.1115
PTHR11556	1	3	0.1115
PTHR12596	1	3	0.1115
PTHR13872	1	3	0.1115
PTHR21292	1	3	0.1115
PTHR22811	1	3	0.1115
PTHR23084	1	3	0.1115
PTHR23423	1	3	0.1115
PTHR11588	10	1	0.1135
PTHR11697	90	59	0.1164
PTHR10288	5	7	0.1204
PTHR10766	5	7	0.1204
PTHR11783	5	7	0.1204
PTHR11668	3	5	0.1272
PTHR23406	3	5	0.1272
PTHR10799	23	19	0.1391
PTHR22764	9	9	0.1407
PTHR23023	6	7	0.1424
PTHR13832	15	13	0.1612
PTHR11599	4	5	0.1714
PTHR10048	5	0	0.1767
PTHR11461	5	0	0.1767
PTHR12174	5	0	0.1767
PTHR12601	5	0	0.1767
PTHR13773	5	0	0.1767
PTHR22880	5	0	0.1767
PTHR22912	5	0	0.1767
PTHR10967	22	17	0.1778
PTHR11896	12	11	0.1827
PTHR10074	6	0	0.188
PTHR11064	6	0	0.188
PTHR12553	6	0	0.188
PTHR14950	5	6	0.1974
PTHR18934	5	6	0.1974
PTHR19957	5	6	0.1974
PTHR22835	10	9	0.2251
PTHR10015	3	4	0.2322
PTHR10277	3	4	0.2322
PTHR10788	3	4	0.2322
PTHR11968	16	13	0.2361
PTHR11295	23	17	0.241
PTHR19139	11	2	0.242
PTHR11062	7	7	0.2549
PTHR10032	1	2	0.2599
PTHR10459	1	2	0.2599
PTHR10778	1	2	0.2599
PTHR10906	1	2	0.2599
PTHR10969	1	2	0.2599
PTHR11207	1	2	0.2599
PTHR11262	1	2	0.2599
PTHR11266	1	2	0.2599
PTHR11482	1	2	0.2599
PTHR11516	1	2	0.2599
PTHR11615	1	2	0.2599
PTHR11692	1	2	0.2599
PTHR11782	1	2	0.2599
PTHR11871	1	2	0.2599
PTHR12170	1	2	0.2599
PTHR12276	1	2	0.2599
PTHR12313	1	2	0.2599
PTHR12356	1	2	0.2599
PTHR12770	1	2	0.2599
PTHR13016	1	2	0.2599
PTHR13264	1	2	0.2599
PTHR13743	1	2	0.2599
PTHR13871	1	2	0.2599
PTHR14003	1	2	0.2599
PTHR15092	1	2	0.2599
PTHR19222	1	2	0.2599
PTHR20275	1	2	0.2599
PTHR20889	1	2	0.2599
PTHR21562	1	2	0.2599
PTHR22599	1	2	0.2599
PTHR22766	1	2	0.2599
PTHR22925	1	2	0.2599
PTHR22966	1	2	0.2599
PTHR22981	1	2	0.2599
PTHR23305	1	2	0.2599
PTHR12542	7	1	0.2826
PTHR18866	7	1	0.2826
PTHR22601	7	1	0.2826
PTHR11472	8	1	0.2879
PTHR11685	8	1	0.2879
PTHR11972	13	3	0.2921
PTHR23155	61	23	0.2966
PTHR10072	4	0	0.3084
PTHR10073	4	0	0.3084
PTHR10241	4	0	0.3084
PTHR10336	4	0	0.3084
PTHR10809	4	0	0.3084
PTHR10903	4	0	0.3084
PTHR11730	4	0	0.3084
PTHR11753	4	0	0.3084
PTHR11809	4	0	0.3084
PTHR12447	4	0	0.3084
PTHR12634	4	0	0.3084
PTHR12663	4	0	0.3084
PTHR12848	4	0	0.3084
PTHR13856	4	0	0.3084
PTHR14094	4	0	0.3084
PTHR14154	4	0	0.3084
PTHR17204	4	0	0.3084
PTHR19306	4	0	0.3084
PTHR19961	4	0	0.3084
PTHR21229	4	0	0.3084
PTHR21319	4	0	0.3084
PTHR23102	4	0	0.3084
PTHR23429	4	0	0.3084
PTHR10420	16	12	0.3174
PTHR11621	5	5	0.3175
PTHR21596	5	5	0.3175
PTHR19375	10	8	0.3254
PTHR22985	10	8	0.3254
PTHR10000	0	1	0.3338
PTHR10091	0	1	0.3338
PTHR10093	0	1	0.3338
PTHR10110	0	1	0.3338
PTHR10192	0	1	0.3338
PTHR10266	0	1	0.3338
PTHR10293	0	1	0.3338
PTHR10322	0	1	0.3338
PTHR10410	0	1	0.3338
PTHR10436	0	1	0.3338
PTHR10458	0	1	0.3338
PTHR10485	0	1	0.3338
PTHR10562	0	1	0.3338
PTHR10623	0	1	0.3338
PTHR10741	0	1	0.3338
PTHR10762	0	1	0.3338
PTHR10792	0	1	0.3338
PTHR10846	0	1	0.3338
PTHR10917	0	1	0.3338
PTHR10925	0	1	0.3338
PTHR10927	0	1	0.3338
PTHR10984	0	1	0.3338
PTHR11002	0	1	0.3338
PTHR11010	0	1	0.3338
PTHR11019	0	1	0.3338
PTHR11040	0	1	0.3338
PTHR11049	0	1	0.3338
PTHR11079	0	1	0.3338
PTHR11098	0	1	0.3338
PTHR11124	0	1	0.3338
PTHR11178	0	1	0.3338
PTHR11205	0	1	0.3338
PTHR11215	0	1	0.3338
PTHR11241	0	1	0.3338
PTHR11358	0	1	0.3338
PTHR11373	0	1	0.3338
PTHR11474	0	1	0.3338
PTHR11538	0	1	0.3338
PTHR11564	0	1	0.3338
PTHR11581	0	1	0.3338
PTHR11592	0	1	0.3338
PTHR11607	0	1	0.3338
PTHR11626	0	1	0.3338
PTHR11700	0	1	0.3338
PTHR11706	0	1	0.3338
PTHR11726	0	1	0.3338
PTHR11727	0	1	0.3338
PTHR11731	0	1	0.3338
PTHR11903	0	1	0.3338
PTHR11910	0	1	0.3338
PTHR12029	0	1	0.3338
PTHR12103	0	1	0.3338
PTHR12133	0	1	0.3338
PTHR12181	0	1	0.3338
PTHR12183	0	1	0.3338
PTHR12210	0	1	0.3338
PTHR12215	0	1	0.3338
PTHR12264	0	1	0.3338
PTHR12270	0	1	0.3338
PTHR12299	0	1	0.3338
PTHR12305	0	1	0.3338
PTHR12346	0	1	0.3338
PTHR12385	0	1	0.3338
PTHR12395	0	1	0.3338
PTHR12497	0	1	0.3338
PTHR12538	0	1	0.3338
PTHR12565	0	1	0.3338
PTHR12585	0	1	0.3338
PTHR12615	0	1	0.3338
PTHR12626	0	1	0.3338
PTHR12636	0	1	0.3338
PTHR12677	0	1	0.3338
PTHR12691	0	1	0.3338
PTHR12694	0	1	0.3338
PTHR12706	0	1	0.3338
PTHR12732	0	1	0.3338
PTHR12737	0	1	0.3338
PTHR12749	0	1	0.3338
PTHR12755	0	1	0.3338
PTHR12758	0	1	0.3338
PTHR12831	0	1	0.3338
PTHR12945	0	1	0.3338
PTHR12970	0	1	0.3338
PTHR12993	0	1	0.3338
PTHR12999	0	1	0.3338
PTHR13100	0	1	0.3338
PTHR13120	0	1	0.3338
PTHR13182	0	1	0.3338
PTHR13202	0	1	0.3338
PTHR13215	0	1	0.3338
PTHR13227	0	1	0.3338
PTHR13233	0	1	0.3338
PTHR13273	0	1	0.3338
PTHR13301	0	1	0.3338
PTHR13345	0	1	0.3338
PTHR13393	0	1	0.3338
PTHR13414	0	1	0.3338
PTHR13480	0	1	0.3338
PTHR13513	0	1	0.3338
PTHR13542	0	1	0.3338
PTHR13604	0	1	0.3338
PTHR13644	0	1	0.3338
PTHR13673	0	1	0.3338
PTHR13677	0	1	0.3338
PTHR13812	0	1	0.3338
PTHR13904	0	1	0.3338
PTHR14025	0	1	0.3338
PTHR14027	0	1	0.3338
PTHR14052	0	1	0.3338
PTHR14152	0	1	0.3338
PTHR14255	0	1	0.3338
PTHR14344	0	1	0.3338
PTHR14499	0	1	0.3338
PTHR14790	0	1	0.3338
PTHR15316	0	1	0.3338
PTHR15683	0	1	0.3338
PTHR15921	0	1	0.3338
PTHR16056	0	1	0.3338
PTHR16140	0	1	0.3338
PTHR16195	0	1	0.3338
PTHR16295	0	1	0.3338
PTHR16943	0	1	0.3338
PTHR18901	0	1	0.3338
PTHR18919	0	1	0.3338
PTHR18952	0	1	0.3338
PTHR19308	0	1	0.3338
PTHR19316	0	1	0.3338
PTHR19378	0	1	0.3338
PTHR19424	0	1	0.3338
PTHR19846	0	1	0.3338
PTHR19918	0	1	0.3338
PTHR20208	0	1	0.3338
PTHR20648	0	1	0.3338
PTHR20858	0	1	0.3338
PTHR20971	0	1	0.3338
PTHR20994	0	1	0.3338
PTHR21021	0	1	0.3338
PTHR21089	0	1	0.3338
PTHR21096	0	1	0.3338
PTHR21141	0	1	0.3338
PTHR21152	0	1	0.3338
PTHR21235	0	1	0.3338
PTHR21337	0	1	0.3338
PTHR21342	0	1	0.3338
PTHR21527	0	1	0.3338
PTHR21597	0	1	0.3338
PTHR21631	0	1	0.3338
PTHR21650	0	1	0.3338
PTHR21668	0	1	0.3338
PTHR21726	0	1	0.3338
PTHR22604	0	1	0.3338
PTHR22750	0	1	0.3338
PTHR22769	0	1	0.3338
PTHR22777	0	1	0.3338
PTHR22839	0	1	0.3338
PTHR22848	0	1	0.3338
PTHR22851	0	1	0.3338
PTHR22881	0	1	0.3338
PTHR22893	0	1	0.3338
PTHR22894	0	1	0.3338
PTHR22903	0	1	0.3338
PTHR22915	0	1	0.3338
PTHR22971	0	1	0.3338
PTHR23054	0	1	0.3338
PTHR23072	0	1	0.3338
PTHR23075	0	1	0.3338
PTHR23090	0	1	0.3338
PTHR23100	0	1	0.3338
PTHR23123	0	1	0.3338
PTHR23131	0	1	0.3338
PTHR23135	0	1	0.3338
PTHR23139	0	1	0.3338
PTHR23147	0	1	0.3338
PTHR23222	0	1	0.3338
PTHR23326	0	1	0.3338
PTHR23382	0	1	0.3338
PTHR11630	2	3	0.3418
PTHR12277	2	3	0.3418
PTHR12613	2	3	0.3418
PTHR18968	2	3	0.3418
PTHR22594	2	3	0.3418
PTHR22986	28	19	0.3527
PTHR11751	9	2	0.3557
PTHR11638	10	2	0.3588
PTHR10641	13	10	0.3759
PTHR10887	7	6	0.3803
PTHR13140	7	6	0.3803
PTHR22572	7	6	0.3803
PTHR12411	15	11	0.4051
PTHR10527	3	3	0.408
PTHR10943	3	3	0.408
PTHR11063	3	3	0.408
PTHR11361	3	3	0.408
PTHR11752	3	3	0.408
PTHR11913	3	3	0.408
PTHR23030	3	3	0.408
PTHR23074	3	3	0.408
PTHR23324	3	3	0.408
PTHR11527	6	1	0.4364
PTHR11624	6	1	0.4364
PTHR12064	6	1	0.4364
PTHR23024	6	1	0.4364
PTHR23083	6	1	0.4364
PTHR23115	13	4	0.4528
PTHR11216	4	4	0.4539
PTHR23421	11	8	0.4675
PTHR10742	5	4	0.4932
PTHR13620	5	4	0.4932
PTHR22595	5	4	0.4932
PTHR11802	24	15	0.5002
PTHR23230	18	6	0.5168
PTHR11946	6	5	0.5232
PTHR10502	7	5	0.55
PTHR10024	2	0	0.5552
PTHR10044	2	0	0.5552
PTHR10196	2	0	0.5552
PTHR10218	2	0	0.5552
PTHR10233	2	0	0.5552
PTHR10333	2	0	0.5552
PTHR10367	2	0	0.5552
PTHR10394	2	0	0.5552
PTHR10408	2	0	0.5552
PTHR10457	2	0	0.5552
PTHR10466	2	0	0.5552
PTHR10484	2	0	0.5552
PTHR10497	2	0	0.5552
PTHR10504	2	0	0.5552
PTHR10657	2	0	0.5552
PTHR10739	2	0	0.5552
PTHR10744	2	0	0.5552
PTHR10803	2	0	0.5552
PTHR10807	2	0	0.5552
PTHR10926	2	0	0.5552
PTHR10933	2	0	0.5552
PTHR10937	2	0	0.5552
PTHR11003	2	0	0.5552
PTHR11024	2	0	0.5552
PTHR11066	2	0	0.5552
PTHR11073	2	0	0.5552
PTHR11109	2	0	0.5552
PTHR11252	2	0	0.5552
PTHR11390	2	0	0.5552
PTHR11440	2	0	0.5552
PTHR11441	2	0	0.5552
PTHR11452	2	0	0.5552
PTHR11533	2	0	0.5552
PTHR11545	2	0	0.5552
PTHR11573	2	0	0.5552
PTHR11604	2	0	0.5552
PTHR11787	2	0	0.5552
PTHR11831	2	0	0.5552
PTHR11902	2	0	0.5552
PTHR11918	2	0	0.5552
PTHR11994	2	0	0.5552
PTHR11998	2	0	0.5552
PTHR12209	2	0	0.5552
PTHR12466	2	0	0.5552
PTHR12547	2	0	0.5552
PTHR12558	2	0	0.5552
PTHR12729	2	0	0.5552
PTHR12746	2	0	0.5552
PTHR12747	2	0	0.5552
PTHR12771	2	0	0.5552
PTHR12791	2	0	0.5552
PTHR12806	2	0	0.5552
PTHR12820	2	0	0.5552
PTHR12917	2	0	0.5552
PTHR12941	2	0	0.5552
PTHR12984	2	0	0.5552
PTHR13015	2	0	0.5552
PTHR13166	2	0	0.5552
PTHR13237	2	0	0.5552
PTHR13691	2	0	0.5552
PTHR13900	2	0	0.5552
PTHR13930	2	0	0.5552
PTHR13948	2	0	0.5552
PTHR13980	2	0	0.5552
PTHR14741	2	0	0.5552
PTHR15184	2	0	0.5552
PTHR15629	2	0	0.5552
PTHR15696	2	0	0.5552
PTHR15860	2	0	0.5552
PTHR18063	2	0	0.5552
PTHR18838	2	0	0.5552
PTHR18895	2	0	0.5552
PTHR19854	2	0	0.5552
PTHR19868	2	0	0.5552
PTHR20383	2	0	0.5552
PTHR21136	2	0	0.5552
PTHR21139	2	0	0.5552
PTHR21237	2	0	0.5552
PTHR21355	2	0	0.5552
PTHR21477	2	0	0.5552
PTHR21495	2	0	0.5552
PTHR21506	2	0	0.5552
PTHR21573	2	0	0.5552
PTHR22603	2	0	0.5552
PTHR22942	2	0	0.5552
PTHR23079	2	0	0.5552
PTHR23086	2	0	0.5552
PTHR23138	2	0	0.5552
PTHR23142	2	0	0.5552
PTHR23215	2	0	0.5552
PTHR23227	2	0	0.5552
PTHR23318	2	0	0.5552
PTHR23336	2	0	0.5552
PTHR23403	2	0	0.5552
PTHR23409	2	0	0.5552
PTHR23413	2	0	0.5552
PTHR10201	3	0	0.5555
PTHR10634	3	0	0.5555
PTHR10668	3	0	0.5555
PTHR10869	3	0	0.5555
PTHR11122	3	0	0.5555
PTHR11236	3	0	0.5555
PTHR11362	3	0	0.5555
PTHR11374	3	0	0.5555
PTHR11808	3	0	0.5555
PTHR11977	3	0	0.5555
PTHR12121	3	0	0.5555
PTHR12265	3	0	0.5555
PTHR12300	3	0	0.5555
PTHR12354	3	0	0.5555
PTHR12446	3	0	0.5555
PTHR12549	3	0	0.5555
PTHR13697	3	0	0.5555
PTHR13774	3	0	0.5555
PTHR14927	3	0	0.5555
PTHR15245	3	0	0.5555
PTHR15678	3	0	0.5555
PTHR18937	3	0	0.5555
PTHR22765	3	0	0.5555
PTHR22849	3	0	0.5555
PTHR22883	3	0	0.5555
PTHR23033	3	0	0.5555
PTHR23241	3	0	0.5555
PTHR11814	10	3	0.5635
PTHR23213	10	3	0.5635
PTHR11709	19	12	0.5688
PTHR23258	466	244	0.571
PTHR12000	8	6	0.5714
PTHR19418	8	6	0.5714
PTHR11254	9	6	0.5912
PTHR10992	12	4	0.6014
PTHR11206	23	14	0.6018
PTHR10168	2	2	0.6052
PTHR10520	2	2	0.6052
PTHR10540	2	2	0.6052
PTHR10640	2	2	0.6052
PTHR10783	2	2	0.6052
PTHR11093	2	2	0.6052
PTHR11540	2	2	0.6052
PTHR11743	2	2	0.6052
PTHR11835	2	2	0.6052
PTHR11879	2	2	0.6052
PTHR11929	2	2	0.6052
PTHR11941	2	2	0.6052
PTHR11963	2	2	0.6052
PTHR12363	2	2	0.6052
PTHR12477	2	2	0.6052
PTHR12956	2	2	0.6052
PTHR19376	2	2	0.6052
PTHR20856	2	2	0.6052
PTHR22573	2	2	0.6052
PTHR23063	2	2	0.6052
PTHR23088	2	2	0.6052
PTHR23151	2	2	0.6052
PTHR23355	2	2	0.6052
PTHR23070	14	5	0.6309
PTHR10174	4	1	0.6705
PTHR10891	4	1	0.6705
PTHR10971	4	1	0.6705
PTHR11140	4	1	0.6705
PTHR11875	4	1	0.6705
PTHR12298	4	1	0.6705
PTHR12801	4	1	0.6705
PTHR13847	4	1	0.6705
PTHR15598	4	1	0.6705
PTHR19229	4	1	0.6705
PTHR19862	4	1	0.6705
PTHR21426	4	1	0.6705
PTHR21736	4	1	0.6705
PTHR22967	4	1	0.6705
PTHR23050	4	1	0.6705
PTHR23346	4	1	0.6705
PTHR10663	5	1	0.6707
PTHR10774	5	1	0.6707
PTHR11099	5	1	0.6707
PTHR12537	5	1	0.6707
PTHR13844	5	1	0.6707
PTHR21704	5	1	0.6707
PTHR19242	37	21	0.6764
PTHR10159	4	3	0.6929
PTHR10797	4	3	0.6929
PTHR11200	4	3	0.6929
PTHR11689	4	3	0.6929
PTHR11711	4	3	0.6929
PTHR11863	4	3	0.6929
PTHR12320	4	3	0.6929
PTHR14155	4	3	0.6929
PTHR22850	4	3	0.6929
PTHR11695	20	12	0.7079
PTHR13683	24	10	0.7179
PTHR10292	6	2	0.7266
PTHR10996	6	2	0.7266
PTHR11528	6	2	0.7266
PTHR11558	6	2	0.7266
PTHR11680	6	2	0.7266
PTHR11938	6	2	0.7266
PTHR18896	6	2	0.7266
PTHR19876	6	2	0.7266
PTHR23244	6	2	0.7266
PTHR10257	7	2	0.7268
PTHR10644	7	2	0.7268
PTHR11742	7	2	0.7268
PTHR13710	7	2	0.7268
PTHR23283	7	2	0.7268
PTHR11746	6	4	0.74
PTHR11566	8	3	0.7613
PTHR11999	8	3	0.7613
PTHR22884	8	3	0.7613
PTHR23076	9	3	0.7615
PTHR11937	8	5	0.7705
PTHR23224	8	5	0.7705
PTHR10177	10	4	0.7855
PTHR11932	10	4	0.7855
PTHR22904	10	4	0.7855
PTHR18966	11	4	0.7856
PTHR10217	16	7	0.8291
PTHR23257	18	10	0.8417
PTHR16012	24	11	0.8599
PTHR11821	26	12	0.8653
PTHR23125	31	16	1
PTHR13220	29	14	1
PTHR11708	14	7	1
PTHR22870	12	6	1
PTHR11071	11	5	1
PTHR11771	11	6	1
PTHR10353	10	5	1
PTHR11353	10	5	1
PTHR19384	9	5	1
PTHR10666	8	4	1
PTHR23077	8	4	1
PTHR10791	7	4	1
PTHR10909	7	3	1
PTHR11132	7	4	1
PTHR11909	7	3	1
PTHR20852	7	4	1
PTHR21649	7	4	1
PTHR10285	6	3	1
PTHR10426	6	3	1
PTHR22930	6	3	1
PTHR23105	6	3	1
PTHR10314	5	3	1
PTHR11453	5	3	1
PTHR11614	5	3	1
PTHR13018	5	2	1
PTHR21576	5	3	1
PTHR22298	5	3	1
PTHR22957	5	2	1
PTHR11139	4	2	1
PTHR11785	4	2	1
PTHR12262	4	2	1
PTHR12357	4	2	1
PTHR12570	4	2	1
PTHR12750	4	2	1
PTHR13806	4	2	1
PTHR16517	4	2	1
PTHR22814	4	2	1
PTHR22847	4	2	1
PTHR23315	4	2	1
PTHR23316	4	2	1
PTHR23322	4	2	1
PTHR23430	4	2	1
PTHR10291	3	2	1
PTHR10383	3	1	1
PTHR10543	3	1	1
PTHR10615	3	1	1
PTHR10715	3	1	1
PTHR10804	3	2	1
PTHR10836	3	1	1
PTHR10857	3	1	1
PTHR10994	3	2	1
PTHR11006	3	1	1
PTHR11208	3	1	1
PTHR11426	3	1	1
PTHR11627	3	2	1
PTHR11629	3	2	1
PTHR11662	3	1	1
PTHR11699	3	2	1
PTHR11761	3	1	1
PTHR11850	3	2	1
PTHR12161	3	1	1
PTHR12894	3	2	1
PTHR13779	3	2	1
PTHR13808	3	1	1
PTHR13994	3	2	1
PTHR15672	3	1	1
PTHR18860	3	1	1
PTHR19353	3	2	1
PTHR21230	3	1	1
PTHR21493	3	1	1
PTHR22748	3	1	1
PTHR22762	3	2	1
PTHR22808	3	2	1
PTHR22855	3	2	1
PTHR22874	3	2	1
PTHR22891	3	1	1
PTHR22908	3	1	1
PTHR22937	3	1	1
PTHR22939	3	2	1
PTHR23317	3	1	1
PTHR23344	3	1	1
PTHR10102	2	1	1
PTHR10133	2	1	1
PTHR10169	2	1	1
PTHR10252	2	1	1
PTHR10309	2	1	1
PTHR10359	2	1	1
PTHR10476	2	1	1
PTHR10584	2	1	1
PTHR10629	2	1	1
PTHR10638	2	1	1
PTHR10794	2	1	1
PTHR10972	2	1	1
PTHR11075	2	1	1
PTHR11404	2	1	1
PTHR11468	2	1	1
PTHR11524	2	1	1
PTHR11546	2	1	1
PTHR11686	2	1	1
PTHR11960	2	1	1
PTHR12341	2	1	1
PTHR12456	2	1	1
PTHR12741	2	1	1
PTHR12832	2	1	1
PTHR12872	2	1	1
PTHR13462	2	1	1
PTHR13793	2	1	1
PTHR21072	2	1	1
PTHR21422	2	1	1
PTHR22734	2	1	1
PTHR22763	2	1	1
PTHR22807	2	1	1
PTHR22838	2	1	1
PTHR22999	2	1	1
PTHR23001	2	1	1
PTHR23118	2	1	1
PTHR23154	2	1	1
PTHR23201	2	1	1
PTHR23245	2	1	1
PTHR23253	2	1	1
PTHR23428	2	1	1
PTHR10003	1	0	1
PTHR10025	1	0	1
PTHR10046	1	0	1
PTHR10052	1	1	1
PTHR10055	1	1	1
PTHR10064	1	0	1
PTHR10066	1	0	1
PTHR10106	1	0	1
PTHR10121	1	1	1
PTHR10139	1	1	1
PTHR10146	1	0	1
PTHR10151	1	1	1
PTHR10165	1	0	1
PTHR10183	1	1	1
PTHR10190	1	0	1
PTHR10210	1	1	1
PTHR10231	1	1	1
PTHR10286	1	0	1
PTHR10289	1	0	1
PTHR10290	1	0	1
PTHR10332	1	1	1
PTHR10335	1	0	1
PTHR10344	1	1	1
PTHR10350	1	0	1
PTHR10374	1	0	1
PTHR10381	1	0	1
PTHR10412	1	0	1
PTHR10430	1	0	1
PTHR10445	1	0	1
PTHR10516	1	1	1
PTHR10535	1	0	1
PTHR10555	1	0	1
PTHR10556	1	0	1
PTHR10579	1	0	1
PTHR10593	1	1	1
PTHR10598	1	0	1
PTHR10606	1	0	1
PTHR10621	1	0	1
PTHR10635	1	0	1
PTHR10655	1	1	1
PTHR10678	1	0	1
PTHR10683	1	0	1
PTHR10687	1	1	1
PTHR10693	1	0	1
PTHR10721	1	0	1
PTHR10722	1	0	1
PTHR10745	1	0	1
PTHR10759	1	0	1
PTHR10784	1	0	1
PTHR10805	1	0	1
PTHR10829	1	0	1
PTHR10853	1	0	1
PTHR10859	1	0	1
PTHR10871	1	0	1
PTHR10880	1	0	1
PTHR10882	1	0	1
PTHR10894	1	0	1
PTHR10900	1	0	1
PTHR10910	1	0	1
PTHR10920	1	0	1
PTHR10966	1	0	1
PTHR10978	1	0	1
PTHR10980	1	1	1
PTHR11014	1	1	1
PTHR11042	1	0	1
PTHR11043	1	0	1
PTHR11055	1	0	1
PTHR11056	1	0	1
PTHR11061	1	1	1
PTHR11092	1	1	1
PTHR11108	1	0	1
PTHR11134	1	1	1
PTHR11142	1	1	1
PTHR11203	1	0	1
PTHR11220	1	0	1
PTHR11223	1	0	1
PTHR11239	1	0	1
PTHR11247	1	0	1
PTHR11274	1	0	1
PTHR11351	1	0	1
PTHR11359	1	1	1
PTHR11384	1	1	1
PTHR11409	1	0	1
PTHR11431	1	0	1
PTHR11444	1	0	1
PTHR11451	1	0	1
PTHR11465	1	0	1
PTHR11467	1	0	1
PTHR11469	1	0	1
PTHR11489	1	1	1
PTHR11510	1	0	1
PTHR11549	1	1	1
PTHR11557	1	0	1
PTHR11570	1	1	1
PTHR11583	1	1	1
PTHR11594	1	0	1
PTHR11601	1	0	1
PTHR11606	1	0	1
PTHR11618	1	0	1
PTHR11620	1	0	1
PTHR11632	1	0	1
PTHR11649	1	0	1
PTHR11655	1	0	1
PTHR11670	1	1	1
PTHR11679	1	1	1
PTHR11693	1	0	1
PTHR11702	1	1	1
PTHR11705	1	0	1
PTHR11715	1	0	1
PTHR11721	1	1	1
PTHR11728	1	1	1
PTHR11749	1	1	1
PTHR11758	1	0	1
PTHR11759	1	0	1
PTHR11773	1	0	1
PTHR11774	1	0	1
PTHR11777	1	0	1
PTHR11780	1	0	1
PTHR11800	1	0	1
PTHR11804	1	1	1
PTHR11807	1	0	1
PTHR11815	1	0	1
PTHR11817	1	1	1
PTHR11822	1	0	1
PTHR11827	1	1	1
PTHR11830	1	0	1
PTHR11878	1	0	1
PTHR11904	1	0	1
PTHR11907	1	0	1
PTHR11921	1	0	1
PTHR11931	1	0	1
PTHR11934	1	0	1
PTHR11952	1	0	1
PTHR11956	1	0	1
PTHR11995	1	0	1
PTHR12048	1	0	1
PTHR12052	1	0	1
PTHR12058	1	0	1
PTHR12072	1	0	1
PTHR12075	1	0	1
PTHR12124	1	0	1
PTHR12126	1	0	1
PTHR12146	1	0	1
PTHR12147	1	0	1
PTHR12150	1	0	1
PTHR12169	1	0	1
PTHR12197	1	1	1
PTHR12203	1	1	1
PTHR12217	1	0	1
PTHR12228	1	0	1
PTHR12266	1	0	1
PTHR12280	1	0	1
PTHR12290	1	0	1
PTHR12292	1	0	1
PTHR12323	1	0	1
PTHR12326	1	0	1
PTHR12358	1	1	1
PTHR12373	1	0	1
PTHR12374	1	1	1
PTHR12380	1	0	1
PTHR12389	1	1	1
PTHR12396	1	0	1
PTHR12413	1	0	1
PTHR12415	1	0	1
PTHR12419	1	0	1
PTHR12435	1	0	1
PTHR12461	1	0	1
PTHR12534	1	0	1
PTHR12595	1	0	1
PTHR12604	1	0	1
PTHR12606	1	0	1
PTHR12608	1	1	1
PTHR12609	1	0	1
PTHR12620	1	0	1
PTHR12629	1	0	1
PTHR12632	1	1	1
PTHR12658	1	0	1
PTHR12670	1	1	1
PTHR12675	1	0	1
PTHR12701	1	1	1
PTHR12709	1	0	1
PTHR12713	1	0	1
PTHR12714	1	0	1
PTHR12725	1	0	1
PTHR12734	1	0	1
PTHR12736	1	1	1
PTHR12748	1	0	1
PTHR12768	1	0	1
PTHR12774	1	0	1
PTHR12775	1	0	1
PTHR12802	1	0	1
PTHR12811	1	0	1
PTHR12822	1	0	1
PTHR12839	1	0	1
PTHR12849	1	0	1
PTHR12866	1	0	1
PTHR12884	1	0	1
PTHR12888	1	0	1
PTHR12903	1	0	1
PTHR12925	1	0	1
PTHR12934	1	0	1
PTHR12940	1	0	1
PTHR12964	1	0	1
PTHR12965	1	0	1
PTHR12989	1	0	1
PTHR13007	1	0	1
PTHR13009	1	0	1
PTHR13026	1	0	1
PTHR13035	1	1	1
PTHR13043	1	0	1
PTHR13045	1	0	1
PTHR13047	1	1	1
PTHR13052	1	0	1
PTHR13104	1	0	1
PTHR13108	1	0	1
PTHR13109	1	0	1
PTHR13121	1	0	1
PTHR13128	1	0	1
PTHR13152	1	1	1
PTHR13161	1	0	1
PTHR13162	1	1	1
PTHR13205	1	0	1
PTHR13242	1	0	1
PTHR13245	1	1	1
PTHR13256	1	0	1
PTHR13271	1	0	1
PTHR13285	1	0	1
PTHR13304	1	0	1
PTHR13312	1	0	1
PTHR13322	1	0	1
PTHR13363	1	0	1
PTHR13370	1	0	1
PTHR13391	1	0	1
PTHR13405	1	0	1
PTHR13466	1	0	1
PTHR13479	1	0	1
PTHR13484	1	0	1
PTHR13486	1	0	1
PTHR13516	1	0	1
PTHR13533	1	0	1
PTHR13561	1	1	1
PTHR13587	1	0	1
PTHR13622	1	0	1
PTHR13718	1	0	1
PTHR13734	1	1	1
PTHR13789	1	1	1
PTHR13794	1	0	1
PTHR13803	1	0	1
PTHR13822	1	0	1
PTHR13824	1	0	1
PTHR13829	1	0	1
PTHR13878	1	0	1
PTHR13889	1	1	1
PTHR13890	1	1	1
PTHR13903	1	0	1
PTHR13923	1	0	1
PTHR13950	1	0	1
PTHR13976	1	0	1
PTHR13982	1	0	1
PTHR14005	1	1	1
PTHR14083	1	0	1
PTHR14091	1	0	1
PTHR14107	1	0	1
PTHR14140	1	0	1
PTHR14190	1	0	1
PTHR14194	1	0	1
PTHR14208	1	0	1
PTHR14212	1	0	1
PTHR14221	1	1	1
PTHR14222	1	0	1
PTHR14237	1	0	1
PTHR14289	1	0	1
PTHR14304	1	0	1
PTHR14363	1	0	1
PTHR14413	1	0	1
PTHR14614	1	0	1
PTHR14677	1	0	1
PTHR15015	1	0	1
PTHR15137	1	0	1
PTHR15138	1	1	1
PTHR15239	1	0	1
PTHR15271	1	0	1
PTHR15323	1	0	1
PTHR15327	1	0	1
PTHR15350	1	0	1
PTHR15362	1	0	1
PTHR15431	1	1	1
PTHR15447	1	0	1
PTHR15454	1	0	1
PTHR15588	1	0	1
PTHR15606	1	0	1
PTHR15893	1	0	1
PTHR15954	1	0	1
PTHR16007	1	0	1
PTHR16052	1	0	1
PTHR16122	1	1	1
PTHR16127	1	0	1
PTHR16212	1	1	1
PTHR16255	1	1	1
PTHR17598	1	0	1
PTHR17602	1	0	1
PTHR17605	1	0	1
PTHR17985	1	0	1
PTHR18034	1	0	1
PTHR18640	1	1	1
PTHR18763	1	0	1
PTHR18806	1	1	1
PTHR18929	1	0	1
PTHR18973	1	0	1
PTHR19302	1	0	1
PTHR19321	1	0	1
PTHR19328	1	0	1
PTHR19338	1	0	1
PTHR19372	1	0	1
PTHR19411	1	0	1
PTHR19431	1	0	1
PTHR19443	1	1	1
PTHR19847	1	0	1
PTHR19852	1	1	1
PTHR19855	1	0	1
PTHR19858	1	0	1
PTHR19865	1	1	1
PTHR19877	1	0	1
PTHR19879	1	1	1
PTHR19923	1	0	1
PTHR19932	1	0	1
PTHR20854	1	1	1
PTHR20855	1	0	1
PTHR20863	1	0	1
PTHR20884	1	0	1
PTHR20902	1	0	1
PTHR20922	1	0	1
PTHR20934	1	0	1
PTHR21013	1	0	1
PTHR21060	1	0	1
PTHR21085	1	0	1
PTHR21094	1	0	1
PTHR21231	1	0	1
PTHR21290	1	0	1
PTHR21299	1	0	1
PTHR21321	1	0	1
PTHR21367	1	0	1
PTHR21385	1	0	1
PTHR21427	1	0	1
PTHR21450	1	1	1
PTHR21483	1	0	1
PTHR21494	1	0	1
PTHR21512	1	0	1
PTHR21518	1	0	1
PTHR21561	1	0	1
PTHR21689	1	0	1
PTHR21725	1	0	1
PTHR22166	1	1	1
PTHR22629	1	0	1
PTHR22746	1	0	1
PTHR22754	1	0	1
PTHR22778	1	0	1
PTHR22780	1	1	1
PTHR22790	1	1	1
PTHR22836	1	0	1
PTHR22841	1	0	1
PTHR22844	1	0	1
PTHR22924	1	0	1
PTHR22932	1	0	1
PTHR22936	1	1	1
PTHR22938	1	0	1
PTHR22940	1	1	1
PTHR22954	1	0	1
PTHR22958	1	1	1
PTHR22964	1	0	1
PTHR22974	1	0	1
PTHR22975	1	0	1
PTHR23069	1	0	1
PTHR23078	1	0	1
PTHR23091	1	0	1
PTHR23111	1	0	1
PTHR23133	1	1	1
PTHR23140	1	0	1
PTHR23146	1	0	1
PTHR23152	1	0	1
PTHR23198	1	1	1
PTHR23246	1	0	1
PTHR23270	1	0	1
PTHR23271	1	0	1
PTHR23290	1	0	1
PTHR23309	1	1	1
PTHR23321	1	0	1
PTHR23327	1	1	1
PTHR23335	1	0	1
PTHR23359	1	1	1
PTHR23410	1	1	1
PTHR23420	1	0	1
PTHR23422	1	0	1
