# Supplementary material for: Comparative BAC end sequence analysis of tomato and potato reveals overrepresentation of specific gene families in potato
Source: BMC Plant Biol. 2008 Apr 11;8:34. doi: 10.1186/1471-2229-8-34 (PMC2324086; doi:10.1186/1471-2229-8-34)
Supplement: Additional file 9 — This file describes the PANTHER families found in the InterProScan analysis of the tomato HindIII and EcoRI digested BAC end sequences. The columns in this Table describe the PANTHER family, the number of BAC end sequences in the tomato HBa and Eco library that had this term assigned to them, and the P value of Fisher's exact test for the difference of relative abundance of this GO term between these two libraries. A P value lower than 10-4 indicates a significant difference in the abundance of a GO term between these libraries. [file 1471-2229-8-34-S9.xls]

## Sheet: PANTHER_families_Tomato
PANTHER family	Tomato HBa	Tomato Eco	P value
PTHR10178	17127	3691	2.2e-16
PTHR23002	47	57	4.02e-13
PTHR11439	5578	1885	4.39e-13
PTHR10483	219	130	1.24e-10
PTHR11347	1	16	4.33e-10
PTHR10492	108	75	9.65e-09
PTHR11926	38	36	6.42e-07
PTHR11389	2	12	7.81e-07
PTHR11945	33	32	1.45e-06
PTHR16012	17	21	8.89e-06
PTHR19241	32	26	0.0001081
PTHR11748	3	9	0.0001425
PTHR19446	1023	366	0.0001485
PTHR10283	2	8	0.0001655
PTHR10288	9	13	0.0001911
PTHR10209	40	28	0.0003769
PTHR23304	38	27	0.0004485
PTHR10499	0	5	0.0005275
PTHR11629	1	6	0.0006614
PTHR23086	1	6	0.0006614
PTHR11968	14	14	0.001079
PTHR22814	4	8	0.00118
PTHR11260	9	11	0.001368
PTHR23283	10	11	0.002302
PTHR11661	0	4	0.002387
PTHR11817	0	4	0.002387
PTHR23084	0	4	0.002387
PTHR10585	1	5	0.002582
PTHR11566	4	7	0.003619
PTHR23315	6	8	0.004657
PTHR13501	24	0	0.004927
PTHR10967	43	25	0.005299
PTHR22764	5	7	0.007034
PTHR21139	2	5	0.007384
PTHR19383	129	57	0.007602
PTHR10891	7	8	0.008058
PTHR11909	7	8	0.008058
PTHR10682	1	4	0.009825
PTHR13824	1	4	0.009825
PTHR14212	1	4	0.009825
PTHR18929	1	4	0.009825
PTHR11977	4	6	0.01064
PTHR10261	0	3	0.0108
PTHR11562	0	3	0.0108
PTHR19918	0	3	0.0108
PTHR20921	0	3	0.0108
PTHR22593	0	3	0.0108
PTHR22763	0	3	0.0108
PTHR23201	0	3	0.0108
PTHR12000	13	11	0.01089
PTHR13832	17	13	0.01291
PTHR19410	25	16	0.0135
PTHR11600	22	15	0.01522
PTHR14221	3	5	0.01611
PTHR12917	12	10	0.01677
PTHR11880	25	1	0.01823
PTHR15184	26	1	0.01824
PTHR22893	5	6	0.01907
PTHR11544	17	0	0.01958
PTHR10799	34	19	0.02021
PTHR11695	13	10	0.02124
PTHR10641	21	14	0.02233
PTHR13789	2	4	0.02431
PTHR19222	2	4	0.02431
PTHR10887	4	5	0.02971
PTHR11732	4	5	0.02971
PTHR23023	4	5	0.02971
PTHR23024	4	5	0.02971
PTHR23421	8	7	0.03055
PTHR11939	30	17	0.03261
PTHR22986	20	13	0.03267
PTHR11165	9	8	0.0342
PTHR10221	1	3	0.03604
PTHR10322	1	3	0.03604
PTHR11063	1	3	0.03604
PTHR11216	1	3	0.03604
PTHR11647	1	3	0.03604
PTHR11827	1	3	0.03604
PTHR12064	1	3	0.03604
PTHR12789	1	3	0.03604
PTHR13902	1	3	0.03604
PTHR19321	1	3	0.03604
PTHR21141	1	3	0.03604
PTHR21631	1	3	0.03604
PTHR23056	1	3	0.03604
PTHR23139	1	3	0.03604
PTHR11708	27	15	0.0404
PTHR10015	3	4	0.04688
PTHR11040	3	4	0.04688
PTHR11200	3	4	0.04688
PTHR10315	7	6	0.04719
PTHR10185	0	2	0.04887
PTHR10797	0	2	0.04887
PTHR10977	0	2	0.04887
PTHR10978	0	2	0.04887
PTHR11080	0	2	0.04887
PTHR11093	0	2	0.04887
PTHR11157	0	2	0.04887
PTHR11214	0	2	0.04887
PTHR11226	0	2	0.04887
PTHR12040	0	2	0.04887
PTHR12346	0	2	0.04887
PTHR12354	0	2	0.04887
PTHR12456	0	2	0.04887
PTHR12860	0	2	0.04887
PTHR12979	0	2	0.04887
PTHR13373	0	2	0.04887
PTHR13930	0	2	0.04887
PTHR13937	0	2	0.04887
PTHR16007	0	2	0.04887
PTHR20855	0	2	0.04887
PTHR21597	0	2	0.04887
PTHR22100	0	2	0.04887
PTHR22874	0	2	0.04887
PTHR23063	0	2	0.04887
PTHR23075	0	2	0.04887
PTHR23322	0	2	0.04887
PTHR23344	0	2	0.04887
PTHR11946	11	8	0.04931
PTHR19961	14	0	0.0503
PTHR19375	21	12	0.0581
PTHR11088	34	17	0.06247
PTHR11621	9	7	0.06252
PTHR10066	20	1	0.06368
PTHR13691	25	2	0.0662
PTHR20856	21	1	0.0667
PTHR23125	24	13	0.07201
PTHR22891	6	5	0.07354
PTHR10183	2	3	0.07537
PTHR10543	2	3	0.07537
PTHR10920	2	3	0.07537
PTHR13167	2	3	0.07537
PTHR18968	2	3	0.07537
PTHR21347	2	3	0.07537
PTHR22766	2	3	0.07537
PTHR23244	2	3	0.07537
PTHR13220	4	4	0.07765
PTHR23180	4	4	0.07765
PTHR23257	25	13	0.07902
PTHR10426	12	0	0.08097
PTHR22773	13	0	0.08602
PTHR22870	24	2	0.0961
PTHR10766	8	6	0.09778
PTHR13847	8	6	0.09778
PTHR10502	5	4	0.116
PTHR11937	5	4	0.116
PTHR21237	5	4	0.116
PTHR10670	1	2	0.125
PTHR10857	1	2	0.125
PTHR10885	1	2	0.125
PTHR10984	1	2	0.125
PTHR11177	1	2	0.125
PTHR11240	1	2	0.125
PTHR11620	1	2	0.125
PTHR11679	1	2	0.125
PTHR11706	1	2	0.125
PTHR12341	1	2	0.125
PTHR12363	1	2	0.125
PTHR12380	1	2	0.125
PTHR12565	1	2	0.125
PTHR12585	1	2	0.125
PTHR12691	1	2	0.125
PTHR12903	1	2	0.125
PTHR13052	1	2	0.125
PTHR13711	1	2	0.125
PTHR14445	1	2	0.125
PTHR15092	1	2	0.125
PTHR17630	1	2	0.125
PTHR22937	1	2	0.125
PTHR23306	1	2	0.125
PTHR10264	3	3	0.1264
PTHR10359	3	3	0.1264
PTHR10783	3	3	0.1264
PTHR10953	3	3	0.1264
PTHR23105	3	3	0.1264
PTHR23406	3	3	0.1264
PTHR11099	10	0	0.131
PTHR11702	10	0	0.131
PTHR11528	10	6	0.1394
PTHR13710	10	6	0.1394
PTHR22982	38	17	0.1413
PTHR10663	17	1	0.1496
PTHR23213	17	1	0.1496
PTHR10388	4	3	0.1861
PTHR10694	4	3	0.1861
PTHR12121	4	3	0.1861
PTHR12295	4	3	0.1861
PTHR22939	4	3	0.1861
PTHR10795	40	17	0.1994
PTHR11404	8	0	0.2131
PTHR20852	8	0	0.2131
PTHR10025	2	2	0.214
PTHR10192	2	2	0.214
PTHR10545	2	2	0.214
PTHR10803	2	2	0.214
PTHR10804	2	2	0.214
PTHR11073	2	2	0.214
PTHR11552	2	2	0.214
PTHR11960	2	2	0.214
PTHR12636	2	2	0.214
PTHR12654	2	2	0.214
PTHR12750	2	2	0.214
PTHR12770	2	2	0.214
PTHR13890	2	2	0.214
PTHR21512	2	2	0.214
PTHR21576	2	2	0.214
PTHR22780	2	2	0.214
PTHR22967	2	2	0.214
PTHR23224	2	2	0.214
PTHR10046	0	1	0.2211
PTHR10055	0	1	0.2211
PTHR10071	0	1	0.2211
PTHR10072	0	1	0.2211
PTHR10266	0	1	0.2211
PTHR10332	0	1	0.2211
PTHR10338	0	1	0.2211
PTHR10350	0	1	0.2211
PTHR10372	0	1	0.2211
PTHR10374	0	1	0.2211
PTHR10395	0	1	0.2211
PTHR10404	0	1	0.2211
PTHR10410	0	1	0.2211
PTHR10484	0	1	0.2211
PTHR10571	0	1	0.2211
PTHR10609	0	1	0.2211
PTHR10619	0	1	0.2211
PTHR10744	0	1	0.2211
PTHR10772	0	1	0.2211
PTHR10801	0	1	0.2211
PTHR10809	0	1	0.2211
PTHR10903	0	1	0.2211
PTHR10983	0	1	0.2211
PTHR11002	0	1	0.2211
PTHR11014	0	1	0.2211
PTHR11048	0	1	0.2211
PTHR11086	0	1	0.2211
PTHR11109	0	1	0.2211
PTHR11124	0	1	0.2211
PTHR11145	0	1	0.2211
PTHR11265	0	1	0.2211
PTHR11266	0	1	0.2211
PTHR11365	0	1	0.2211
PTHR11373	0	1	0.2211
PTHR11374	0	1	0.2211
PTHR11432	0	1	0.2211
PTHR11489	0	1	0.2211
PTHR11618	0	1	0.2211
PTHR11700	0	1	0.2211
PTHR11773	0	1	0.2211
PTHR11820	0	1	0.2211
PTHR11835	0	1	0.2211
PTHR11842	0	1	0.2211
PTHR11863	0	1	0.2211
PTHR11865	0	1	0.2211
PTHR11871	0	1	0.2211
PTHR11911	0	1	0.2211
PTHR11929	0	1	0.2211
PTHR11947	0	1	0.2211
PTHR11985	0	1	0.2211
PTHR12124	0	1	0.2211
PTHR12138	0	1	0.2211
PTHR12162	0	1	0.2211
PTHR12183	0	1	0.2211
PTHR12195	0	1	0.2211
PTHR12265	0	1	0.2211
PTHR12303	0	1	0.2211
PTHR12309	0	1	0.2211
PTHR12311	0	1	0.2211
PTHR12373	0	1	0.2211
PTHR12383	0	1	0.2211
PTHR12385	0	1	0.2211
PTHR12395	0	1	0.2211
PTHR12532	0	1	0.2211
PTHR12612	0	1	0.2211
PTHR12655	0	1	0.2211
PTHR12670	0	1	0.2211
PTHR12696	0	1	0.2211
PTHR12718	0	1	0.2211
PTHR12755	0	1	0.2211
PTHR12763	0	1	0.2211
PTHR12841	0	1	0.2211
PTHR12858	0	1	0.2211
PTHR12863	0	1	0.2211
PTHR12931	0	1	0.2211
PTHR12966	0	1	0.2211
PTHR13021	0	1	0.2211
PTHR13046	0	1	0.2211
PTHR13063	0	1	0.2211
PTHR13083	0	1	0.2211
PTHR13164	0	1	0.2211
PTHR13246	0	1	0.2211
PTHR13292	0	1	0.2211
PTHR13414	0	1	0.2211
PTHR13513	0	1	0.2211
PTHR13586	0	1	0.2211
PTHR13651	0	1	0.2211
PTHR13677	0	1	0.2211
PTHR13693	0	1	0.2211
PTHR13743	0	1	0.2211
PTHR13806	0	1	0.2211
PTHR13829	0	1	0.2211
PTHR13948	0	1	0.2211
PTHR14027	0	1	0.2211
PTHR14499	0	1	0.2211
PTHR15481	0	1	0.2211
PTHR15921	0	1	0.2211
PTHR17985	0	1	0.2211
PTHR19288	0	1	0.2211
PTHR19359	0	1	0.2211
PTHR19836	0	1	0.2211
PTHR19846	0	1	0.2211
PTHR19847	0	1	0.2211
PTHR19970	0	1	0.2211
PTHR20208	0	1	0.2211
PTHR20861	0	1	0.2211
PTHR20934	0	1	0.2211
PTHR20994	0	1	0.2211
PTHR21021	0	1	0.2211
PTHR21354	0	1	0.2211
PTHR21470	0	1	0.2211
PTHR21596	0	1	0.2211
PTHR22166	0	1	0.2211
PTHR22599	0	1	0.2211
PTHR22754	0	1	0.2211
PTHR22781	0	1	0.2211
PTHR22836	0	1	0.2211
PTHR22875	0	1	0.2211
PTHR22878	0	1	0.2211
PTHR22881	0	1	0.2211
PTHR22894	0	1	0.2211
PTHR22925	0	1	0.2211
PTHR22926	0	1	0.2211
PTHR22932	0	1	0.2211
PTHR22971	0	1	0.2211
PTHR23068	0	1	0.2211
PTHR23090	0	1	0.2211
PTHR23137	0	1	0.2211
PTHR23154	0	1	0.2211
PTHR23228	0	1	0.2211
PTHR23351	0	1	0.2211
PTHR11426	9	0	0.2215
PTHR11652	9	0	0.2215
PTHR10420	25	11	0.2287
PTHR10742	6	4	0.243
PTHR11599	6	4	0.243
PTHR11662	6	4	0.243
PTHR23335	6	4	0.243
PTHR23346	6	4	0.243
PTHR11295	29	12	0.2616
PTHR10432	20	9	0.2625
PTHR10353	7	4	0.2747
PTHR11785	7	4	0.2747
PTHR23070	7	4	0.2747
PTHR11709	14	7	0.2886
PTHR11821	24	10	0.3032
PTHR10165	3	2	0.3063
PTHR10516	3	2	0.3063
PTHR10527	3	2	0.3063
PTHR10791	3	2	0.3063
PTHR11098	3	2	0.3063
PTHR11482	3	2	0.3063
PTHR11516	3	2	0.3063
PTHR11728	3	2	0.3063
PTHR12632	3	2	0.3063
PTHR19134	3	2	0.3063
PTHR19229	3	2	0.3063
PTHR22855	3	2	0.3063
PTHR23359	3	2	0.3063
PTHR11255	12	1	0.3214
PTHR23329	12	1	0.3214
PTHR19376	13	1	0.3296
PTHR22846	13	1	0.3296
PTHR23258	476	148	0.3306
PTHR10217	21	3	0.3307
PTHR23230	21	3	0.3307
PTHR10099	6	0	0.3498
PTHR10182	6	0	0.3498
PTHR10381	6	0	0.3498
PTHR10768	6	0	0.3498
PTHR10986	6	0	0.3498
PTHR11627	6	0	0.3498
PTHR11743	6	0	0.3498
PTHR12570	6	0	0.3498
PTHR16517	6	0	0.3498
PTHR17204	6	0	0.3498
PTHR21450	6	0	0.3498
PTHR22812	6	0	0.3498
PTHR22849	6	0	0.3498
PTHR22908	6	0	0.3498
PTHR23079	6	0	0.3498
PTHR23135	6	0	0.3498
PTHR23423	6	0	0.3498
PTHR10666	7	0	0.36
PTHR11139	7	0	0.36
PTHR11278	7	0	0.36
PTHR11573	7	0	0.36
PTHR10177	11	5	0.3705
PTHR11938	11	5	0.3705
PTHR18934	11	5	0.3705
PTHR11697	22	9	0.3851
PTHR19297	5	3	0.3866
PTHR10098	1	1	0.3933
PTHR10130	1	1	0.3933
PTHR10166	1	1	0.3933
PTHR10292	1	1	0.3933
PTHR10336	1	1	0.3933
PTHR10485	1	1	0.3933
PTHR10539	1	1	0.3933
PTHR10572	1	1	0.3933
PTHR10578	1	1	0.3933
PTHR10644	1	1	0.3933
PTHR10648	1	1	0.3933
PTHR10655	1	1	0.3933
PTHR10693	1	1	0.3933
PTHR10746	1	1	0.3933
PTHR10794	1	1	0.3933
PTHR10896	1	1	0.3933
PTHR10985	1	1	0.3933
PTHR11003	1	1	0.3933
PTHR11024	1	1	0.3933
PTHR11034	1	1	0.3933
PTHR11203	1	1	0.3933
PTHR11205	1	1	0.3933
PTHR11315	1	1	0.3933
PTHR11533	1	1	0.3933
PTHR11538	1	1	0.3933
PTHR11545	1	1	0.3933
PTHR11583	1	1	0.3933
PTHR11594	1	1	0.3933
PTHR11670	1	1	0.3933
PTHR11693	1	1	0.3933
PTHR11761	1	1	0.3933
PTHR11913	1	1	0.3933
PTHR11941	1	1	0.3933
PTHR11964	1	1	0.3933
PTHR12097	1	1	0.3933
PTHR12192	1	1	0.3933
PTHR12220	1	1	0.3933
PTHR12300	1	1	0.3933
PTHR12357	1	1	0.3933
PTHR12477	1	1	0.3933
PTHR12546	1	1	0.3933
PTHR12620	1	1	0.3933
PTHR12694	1	1	0.3933
PTHR12848	1	1	0.3933
PTHR13161	1	1	0.3933
PTHR13270	1	1	0.3933
PTHR13384	1	1	0.3933
PTHR13394	1	1	0.3933
PTHR13803	1	1	0.3933
PTHR13878	1	1	0.3933
PTHR14155	1	1	0.3933
PTHR15598	1	1	0.3933
PTHR15651	1	1	0.3933
PTHR16266	1	1	0.3933
PTHR18838	1	1	0.3933
PTHR19303	1	1	0.3933
PTHR19353	1	1	0.3933
PTHR20884	1	1	0.3933
PTHR20941	1	1	0.3933
PTHR20961	1	1	0.3933
PTHR21145	1	1	0.3933
PTHR21152	1	1	0.3933
PTHR21262	1	1	0.3933
PTHR21392	1	1	0.3933
PTHR21689	1	1	0.3933
PTHR22767	1	1	0.3933
PTHR22838	1	1	0.3933
PTHR22880	1	1	0.3933
PTHR22915	1	1	0.3933
PTHR22951	1	1	0.3933
PTHR22964	1	1	0.3933
PTHR22996	1	1	0.3933
PTHR23054	1	1	0.3933
PTHR23088	1	1	0.3933
PTHR23123	1	1	0.3933
PTHR23273	1	1	0.3933
PTHR23317	1	1	0.3933
PTHR23426	1	1	0.3933
PTHR23430	1	1	0.3933
PTHR10992	13	6	0.4035
PTHR11783	13	6	0.4035
PTHR11254	14	6	0.4182
PTHR18896	14	6	0.4182
PTHR10788	6	3	0.4242
PTHR11119	6	3	0.4242
PTHR11668	6	3	0.4242
PTHR12262	6	3	0.4242
PTHR22595	6	3	0.4242
PTHR23074	17	7	0.4584
PTHR11972	7	3	0.4686
PTHR13068	7	3	0.4686
PTHR19418	7	3	0.4686
PTHR22931	7	3	0.4686
PTHR11468	10	1	0.4746
PTHR21229	10	1	0.4746
PTHR21736	11	1	0.4838
PTHR11680	9	4	0.5017
PTHR12956	9	4	0.5017
PTHR22950	9	4	0.5017
PTHR23316	9	4	0.5017
PTHR11751	10	4	0.5262
PTHR10026	2	1	0.5274
PTHR10052	2	1	0.5274
PTHR10091	2	1	0.5274
PTHR10459	2	1	0.5274
PTHR10548	2	1	0.5274
PTHR10555	2	1	0.5274
PTHR10763	2	1	0.5274
PTHR10909	2	1	0.5274
PTHR11058	2	1	0.5274
PTHR11079	2	1	0.5274
PTHR11141	2	1	0.5274
PTHR11183	2	1	0.5274
PTHR11210	2	1	0.5274
PTHR11224	2	1	0.5274
PTHR11252	2	1	0.5274
PTHR11524	2	1	0.5274
PTHR11581	2	1	0.5274
PTHR11601	2	1	0.5274
PTHR11705	2	1	0.5274
PTHR11879	2	1	0.5274
PTHR12093	2	1	0.5274
PTHR12436	2	1	0.5274
PTHR12553	2	1	0.5274
PTHR12596	2	1	0.5274
PTHR12663	2	1	0.5274
PTHR12687	2	1	0.5274
PTHR12706	2	1	0.5274
PTHR13697	2	1	0.5274
PTHR14360	2	1	0.5274
PTHR15245	2	1	0.5274
PTHR18901	2	1	0.5274
PTHR19378	2	1	0.5274
PTHR19384	2	1	0.5274
PTHR19862	2	1	0.5274
PTHR21337	2	1	0.5274
PTHR21726	2	1	0.5274
PTHR22841	2	1	0.5274
PTHR22883	2	1	0.5274
PTHR23030	2	1	0.5274
PTHR23117	2	1	0.5274
PTHR23240	2	1	0.5274
PTHR23263	2	1	0.5274
PTHR23308	2	1	0.5274
PTHR23428	2	1	0.5274
PTHR11654	31	6	0.5512
PTHR10169	4	0	0.5821
PTHR10190	4	0	0.5821
PTHR10231	4	0	0.5821
PTHR10412	4	0	0.5821
PTHR10507	4	0	0.5821
PTHR10634	4	0	0.5821
PTHR10724	4	0	0.5821
PTHR10784	4	0	0.5821
PTHR10969	4	0	0.5821
PTHR10996	4	0	0.5821
PTHR11042	4	0	0.5821
PTHR11108	4	0	0.5821
PTHR11207	4	0	0.5821
PTHR11246	4	0	0.5821
PTHR11782	4	0	0.5821
PTHR12505	4	0	0.5821
PTHR13479	4	0	0.5821
PTHR13509	4	0	0.5821
PTHR13734	4	0	0.5821
PTHR13794	4	0	0.5821
PTHR14025	4	0	0.5821
PTHR14062	4	0	0.5821
PTHR15323	4	0	0.5821
PTHR15860	4	0	0.5821
PTHR16122	4	0	0.5821
PTHR19370	4	0	0.5821
PTHR19861	4	0	0.5821
PTHR19957	4	0	0.5821
PTHR21230	4	0	0.5821
PTHR21236	4	0	0.5821
PTHR21266	4	0	0.5821
PTHR21495	4	0	0.5821
PTHR21562	4	0	0.5821
PTHR22765	4	0	0.5821
PTHR23253	4	0	0.5821
PTHR22884	14	5	0.5894
PTHR10048	5	0	0.5931
PTHR10159	5	0	0.5931
PTHR10668	5	0	0.5931
PTHR11055	5	0	0.5931
PTHR11089	5	0	0.5931
PTHR11405	5	0	0.5931
PTHR11465	5	0	0.5931
PTHR11556	5	0	0.5931
PTHR11630	5	0	0.5931
PTHR11831	5	0	0.5931
PTHR12001	5	0	0.5931
PTHR12374	5	0	0.5931
PTHR12601	5	0	0.5931
PTHR18919	5	0	0.5931
PTHR22762	5	0	0.5931
PTHR22957	5	0	0.5931
PTHR23289	5	0	0.5931
PTHR23115	17	3	0.5944
PTHR11771	16	6	0.6063
PTHR10241	4	2	0.6196
PTHR10357	4	2	0.6196
PTHR10438	4	2	0.6196
PTHR11746	4	2	0.6196
PTHR11986	4	2	0.6196
PTHR12358	4	2	0.6196
PTHR13793	4	2	0.6196
PTHR13808	4	2	0.6196
PTHR18966	4	2	0.6196
PTHR20854	4	2	0.6196
PTHR21649	4	2	0.6196
PTHR22811	4	2	0.6196
PTHR22844	4	2	0.6196
PTHR22930	4	2	0.6196
PTHR22975	4	2	0.6196
PTHR10252	5	2	0.6543
PTHR20889	5	2	0.6543
PTHR22298	5	2	0.6543
PTHR23077	5	2	0.6543
PTHR10366	25	5	0.6595
PTHR10257	6	2	0.6923
PTHR11614	6	2	0.6923
PTHR11711	6	2	0.6923
PTHR12542	6	2	0.6923
PTHR10625	8	1	0.6939
PTHR11757	8	1	0.6939
PTHR22953	8	1	0.6939
PTHR21136	9	1	0.702
PTHR10277	8	3	0.7162
PTHR10615	8	3	0.7162
PTHR23272	9	3	0.7348
PTHR12526	11	2	0.7459
PTHR11752	12	2	0.7481
PTHR11062	12	4	0.7649
PTHR11851	12	4	0.7649
PTHR12826	12	4	0.7649
PTHR22985	12	4	0.7649
PTHR19242	56	14	0.7737
PTHR11071	13	4	0.7776
PTHR11638	13	4	0.7776
PTHR11908	16	5	0.7955
PTHR13140	16	5	0.7955
PTHR11353	18	4	0.801
PTHR13683	19	4	0.802
PTHR11896	23	7	0.8275
PTHR18958	23	7	0.8275
PTHR14950	25	6	0.831
PTHR11206	48	13	1
PTHR23155	24	6	1
PTHR11802	20	5	1
PTHR11932	19	5	1
PTHR22835	14	4	1
PTHR22904	14	3	1
PTHR23083	12	3	1
PTHR10774	10	2	1
PTHR13018	10	2	1
PTHR23076	10	2	1
PTHR11132	9	2	1
PTHR19139	9	2	1
PTHR22847	9	2	1
PTHR10314	8	2	1
PTHR11588	8	2	1
PTHR11689	8	2	1
PTHR10074	7	1	1
PTHR10233	7	1	1
PTHR11064	7	1	1
PTHR12411	7	2	1
PTHR18866	7	2	1
PTHR19876	7	2	1
PTHR22572	7	1	1
PTHR22942	7	2	1
PTHR10108	6	1	1
PTHR10584	6	1	1
PTHR11875	6	1	1
PTHR18973	6	1	1
PTHR22573	6	1	1
PTHR22601	6	1	1
PTHR22850	6	1	1
PTHR23050	6	1	1
PTHR10174	5	1	1
PTHR10367	5	1	1
PTHR10476	5	1	1
PTHR10566	5	1	1
PTHR10972	5	1	1
PTHR11208	5	1	1
PTHR11699	5	1	1
PTHR11895	5	1	1
PTHR12181	5	1	1
PTHR12549	5	1	1
PTHR13822	5	1	1
PTHR14094	5	1	1
PTHR21493	5	1	1
PTHR22912	5	1	1
PTHR10285	4	1	1
PTHR11075	4	1	1
PTHR11527	4	1	1
PTHR11624	4	1	1
PTHR11814	4	1	1
PTHR11825	4	1	1
PTHR11998	4	1	1
PTHR12320	4	1	1
PTHR12443	4	1	1
PTHR12558	4	1	1
PTHR13213	4	1	1
PTHR18860	4	1	1
PTHR18937	4	1	1
PTHR21068	4	1	1
PTHR23001	4	1	1
PTHR23073	4	1	1
PTHR23241	4	1	1
PTHR23324	4	1	1
PTHR10044	3	1	1
PTHR10073	3	0	1
PTHR10102	3	0	1
PTHR10110	3	1	1
PTHR10121	3	1	1
PTHR10168	3	0	1
PTHR10173	3	1	1
PTHR10210	3	0	1
PTHR10218	3	1	1
PTHR10263	3	0	1
PTHR10334	3	0	1
PTHR10352	3	0	1
PTHR10383	3	0	1
PTHR10562	3	0	1
PTHR10715	3	0	1
PTHR10851	3	0	1
PTHR10980	3	0	1
PTHR10994	3	1	1
PTHR11011	3	0	1
PTHR11081	3	1	1
PTHR11133	3	0	1
PTHR11215	3	0	1
PTHR11236	3	1	1
PTHR11247	3	1	1
PTHR11361	3	0	1
PTHR11377	3	0	1
PTHR11384	3	0	1
PTHR11564	3	1	1
PTHR11570	3	0	1
PTHR11607	3	0	1
PTHR11635	3	0	1
PTHR11673	3	0	1
PTHR11685	3	1	1
PTHR11730	3	0	1
PTHR11753	3	0	1
PTHR11787	3	0	1
PTHR11809	3	0	1
PTHR11877	3	1	1
PTHR11903	3	1	1
PTHR11952	3	1	1
PTHR11963	3	0	1
PTHR11994	3	0	1
PTHR12174	3	1	1
PTHR12203	3	0	1
PTHR12210	3	0	1
PTHR12224	3	0	1
PTHR12271	3	1	1
PTHR12276	3	1	1
PTHR12286	3	0	1
PTHR12375	3	1	1
PTHR12388	3	0	1
PTHR12534	3	0	1
PTHR12665	3	0	1
PTHR12736	3	0	1
PTHR12771	3	0	1
PTHR12894	3	0	1
PTHR12919	3	0	1
PTHR12959	3	0	1
PTHR13035	3	0	1
PTHR13152	3	0	1
PTHR13268	3	0	1
PTHR13363	3	0	1
PTHR13374	3	0	1
PTHR13462	3	0	1
PTHR13617	3	0	1
PTHR13748	3	0	1
PTHR13773	3	0	1
PTHR13871	3	0	1
PTHR13980	3	0	1
PTHR13994	3	0	1
PTHR14107	3	0	1
PTHR15431	3	0	1
PTHR15447	3	1	1
PTHR15678	3	0	1
PTHR15830	3	0	1
PTHR16166	3	1	1
PTHR16195	3	1	1
PTHR20963	3	0	1
PTHR21290	3	0	1
PTHR21319	3	0	1
PTHR21422	3	0	1
PTHR21483	3	0	1
PTHR22807	3	1	1
PTHR22999	3	1	1
PTHR23111	3	1	1
PTHR23138	3	0	1
PTHR23152	3	0	1
PTHR23222	3	0	1
PTHR23326	3	0	1
PTHR23420	3	1	1
PTHR10024	2	0	1
PTHR10032	2	0	1
PTHR10037	2	0	1
PTHR10126	2	0	1
PTHR10133	2	0	1
PTHR10196	2	0	1
PTHR10302	2	0	1
PTHR10394	2	0	1
PTHR10445	2	0	1
PTHR10520	2	0	1
PTHR10540	2	0	1
PTHR10792	2	0	1
PTHR10825	2	0	1
PTHR10836	2	0	1
PTHR10849	2	0	1
PTHR10894	2	0	1
PTHR10900	2	0	1
PTHR10926	2	0	1
PTHR10966	2	0	1
PTHR10997	2	0	1
PTHR11010	2	0	1
PTHR11054	2	0	1
PTHR11117	2	0	1
PTHR11158	2	0	1
PTHR11239	2	0	1
PTHR11262	2	0	1
PTHR11351	2	0	1
PTHR11364	2	0	1
PTHR11444	2	0	1
PTHR11452	2	0	1
PTHR11510	2	0	1
PTHR11546	2	0	1
PTHR11550	2	0	1
PTHR11558	2	0	1
PTHR11632	2	0	1
PTHR11649	2	0	1
PTHR11669	2	0	1
PTHR11727	2	0	1
PTHR11742	2	0	1
PTHR11760	2	0	1
PTHR11777	2	0	1
PTHR11822	2	0	1
PTHR11846	2	0	1
PTHR11850	2	0	1
PTHR11864	2	0	1
PTHR11918	2	0	1
PTHR11920	2	0	1
PTHR11922	2	0	1
PTHR11934	2	0	1
PTHR11993	2	0	1
PTHR11999	2	0	1
PTHR12081	2	0	1
PTHR12323	2	0	1
PTHR12416	2	0	1
PTHR12428	2	0	1
PTHR12444	2	0	1
PTHR12537	2	0	1
PTHR12547	2	0	1
PTHR12550	2	0	1
PTHR12674	2	0	1
PTHR12677	2	0	1
PTHR12713	2	0	1
PTHR12747	2	0	1
PTHR12782	2	0	1
PTHR13031	2	0	1
PTHR13040	2	0	1
PTHR13104	2	0	1
PTHR13134	2	0	1
PTHR13139	2	0	1
PTHR13148	2	0	1
PTHR13234	2	0	1
PTHR13271	2	0	1
PTHR13312	2	0	1
PTHR13609	2	0	1
PTHR13622	2	0	1
PTHR13767	2	0	1
PTHR13844	2	0	1
PTHR14005	2	0	1
PTHR14083	2	0	1
PTHR14140	2	0	1
PTHR14255	2	0	1
PTHR14359	2	0	1
PTHR14398	2	0	1
PTHR14493	2	0	1
PTHR15239	2	0	1
PTHR15606	2	0	1
PTHR16023	2	0	1
PTHR16196	2	0	1
PTHR16220	2	0	1
PTHR17598	2	0	1
PTHR17605	2	0	1
PTHR18916	2	0	1
PTHR19211	2	0	1
PTHR19431	2	0	1
PTHR19845	2	0	1
PTHR19858	2	0	1
PTHR19877	2	0	1
PTHR20531	2	0	1
PTHR20953	2	0	1
PTHR21015	2	0	1
PTHR21043	2	0	1
PTHR21089	2	0	1
PTHR21094	2	0	1
PTHR21169	2	0	1
PTHR21212	2	0	1
PTHR21426	2	0	1
PTHR21477	2	0	1
PTHR21485	2	0	1
PTHR21551	2	0	1
PTHR21567	2	0	1
PTHR22746	2	0	1
PTHR22808	2	0	1
PTHR22940	2	0	1
PTHR22981	2	0	1
PTHR23106	2	0	1
PTHR23107	2	0	1
PTHR23153	2	0	1
PTHR23196	2	0	1
PTHR23198	2	0	1
PTHR23238	2	0	1
PTHR23291	2	0	1
PTHR23305	2	0	1
PTHR23323	2	0	1
PTHR23429	2	0	1
PTHR10012	1	0	1
PTHR10060	1	0	1
PTHR10061	1	0	1
PTHR10064	1	0	1
PTHR10106	1	0	1
PTHR10113	1	0	1
PTHR10114	1	0	1
PTHR10119	1	0	1
PTHR10139	1	0	1
PTHR10188	1	0	1
PTHR10201	1	0	1
PTHR10219	1	0	1
PTHR10245	1	0	1
PTHR10250	1	0	1
PTHR10253	1	0	1
PTHR10281	1	0	1
PTHR10290	1	0	1
PTHR10317	1	0	1
PTHR10333	1	0	1
PTHR10342	1	0	1
PTHR10343	1	0	1
PTHR10369	1	0	1
PTHR10422	1	0	1
PTHR10436	1	0	1
PTHR10457	1	0	1
PTHR10458	1	0	1
PTHR10496	1	0	1
PTHR10501	1	0	1
PTHR10504	1	0	1
PTHR10588	1	0	1
PTHR10589	1	0	1
PTHR10593	1	0	1
PTHR10621	1	0	1
PTHR10629	1	0	1
PTHR10640	1	0	1
PTHR10678	1	0	1
PTHR10687	1	0	1
PTHR10741	1	0	1
PTHR10745	1	0	1
PTHR10758	1	0	1
PTHR10759	1	0	1
PTHR10778	1	0	1
PTHR10827	1	0	1
PTHR10829	1	0	1
PTHR10869	1	0	1
PTHR10871	1	0	1
PTHR10882	1	0	1
PTHR10898	1	0	1
PTHR10910	1	0	1
PTHR10917	1	0	1
PTHR10943	1	0	1
PTHR10954	1	0	1
PTHR10982	1	0	1
PTHR11006	1	0	1
PTHR11061	1	0	1
PTHR11067	1	0	1
PTHR11076	1	0	1
PTHR11122	1	0	1
PTHR11129	1	0	1
PTHR11142	1	0	1
PTHR11223	1	0	1
PTHR11227	1	0	1
PTHR11274	1	0	1
PTHR11276	1	0	1
PTHR11375	1	0	1
PTHR11409	1	0	1
PTHR11410	1	0	1
PTHR11412	1	0	1
PTHR11461	1	0	1
PTHR11467	1	0	1
PTHR11469	1	0	1
PTHR11472	1	0	1
PTHR11476	1	0	1
PTHR11480	1	0	1
PTHR11540	1	0	1
PTHR11587	1	0	1
PTHR11592	1	0	1
PTHR11595	1	0	1
PTHR11604	1	0	1
PTHR11609	1	0	1
PTHR11615	1	0	1
PTHR11686	1	0	1
PTHR11712	1	0	1
PTHR11721	1	0	1
PTHR11731	1	0	1
PTHR11739	1	0	1
PTHR11740	1	0	1
PTHR11741	1	0	1
PTHR11780	1	0	1
PTHR11800	1	0	1
PTHR11807	1	0	1
PTHR11808	1	0	1
PTHR11886	1	0	1
PTHR11902	1	0	1
PTHR11931	1	0	1
PTHR11943	1	0	1
PTHR11954	1	0	1
PTHR12029	1	0	1
PTHR12096	1	0	1
PTHR12143	1	0	1
PTHR12146	1	0	1
PTHR12161	1	0	1
PTHR12189	1	0	1
PTHR12197	1	0	1
PTHR12217	1	0	1
PTHR12277	1	0	1
PTHR12280	1	0	1
PTHR12292	1	0	1
PTHR12298	1	0	1
PTHR12302	1	0	1
PTHR12305	1	0	1
PTHR12360	1	0	1
PTHR12370	1	0	1
PTHR12387	1	0	1
PTHR12389	1	0	1
PTHR12406	1	0	1
PTHR12419	1	0	1
PTHR12420	1	0	1
PTHR12446	1	0	1
PTHR12461	1	0	1
PTHR12469	1	0	1
PTHR12548	1	0	1
PTHR12590	1	0	1
PTHR12595	1	0	1
PTHR12603	1	0	1
PTHR12609	1	0	1
PTHR12629	1	0	1
PTHR12681	1	0	1
PTHR12692	1	0	1
PTHR12697	1	0	1
PTHR12705	1	0	1
PTHR12730	1	0	1
PTHR12741	1	0	1
PTHR12746	1	0	1
PTHR12748	1	0	1
PTHR12749	1	0	1
PTHR12753	1	0	1
PTHR12758	1	0	1
PTHR12760	1	0	1
PTHR12768	1	0	1
PTHR12801	1	0	1
PTHR12802	1	0	1
PTHR12821	1	0	1
PTHR12822	1	0	1
PTHR12828	1	0	1
PTHR12832	1	0	1
PTHR12838	1	0	1
PTHR12843	1	0	1
PTHR12849	1	0	1
PTHR12897	1	0	1
PTHR12910	1	0	1
PTHR12941	1	0	1
PTHR12965	1	0	1
PTHR12975	1	0	1
PTHR12984	1	0	1
PTHR13009	1	0	1
PTHR13011	1	0	1
PTHR13026	1	0	1
PTHR13042	1	0	1
PTHR13107	1	0	1
PTHR13108	1	0	1
PTHR13128	1	0	1
PTHR13145	1	0	1
PTHR13165	1	0	1
PTHR13226	1	0	1
PTHR13227	1	0	1
PTHR13237	1	0	1
PTHR13238	1	0	1
PTHR13253	1	0	1
PTHR13301	1	0	1
PTHR13325	1	0	1
PTHR13326	1	0	1
PTHR13343	1	0	1
PTHR13370	1	0	1
PTHR13466	1	0	1
PTHR13491	1	0	1
PTHR13516	1	0	1
PTHR13542	1	0	1
PTHR13561	1	0	1
PTHR13587	1	0	1
PTHR13681	1	0	1
PTHR13768	1	0	1
PTHR13889	1	0	1
PTHR13903	1	0	1
PTHR13914	1	0	1
PTHR13923	1	0	1
PTHR13931	1	0	1
PTHR13950	1	0	1
PTHR13964	1	0	1
PTHR13976	1	0	1
PTHR13992	1	0	1
PTHR14003	1	0	1
PTHR14009	1	0	1
PTHR14091	1	0	1
PTHR14095	1	0	1
PTHR14145	1	0	1
PTHR14146	1	0	1
PTHR14152	1	0	1
PTHR14154	1	0	1
PTHR14187	1	0	1
PTHR14194	1	0	1
PTHR14233	1	0	1
PTHR14289	1	0	1
PTHR14326	1	0	1
PTHR14614	1	0	1
PTHR14677	1	0	1
PTHR14854	1	0	1
PTHR14927	1	0	1
PTHR15002	1	0	1
PTHR15020	1	0	1
PTHR15204	1	0	1
PTHR15348	1	0	1
PTHR15350	1	0	1
PTHR15371	1	0	1
PTHR15439	1	0	1
PTHR15457	1	0	1
PTHR15565	1	0	1
PTHR15629	1	0	1
PTHR15696	1	0	1
PTHR15893	1	0	1
PTHR15967	1	0	1
PTHR15975	1	0	1
PTHR16127	1	0	1
PTHR16255	1	0	1
PTHR18640	1	0	1
PTHR18867	1	0	1
PTHR18952	1	0	1
PTHR19248	1	0	1
PTHR19305	1	0	1
PTHR19306	1	0	1
PTHR19317	1	0	1
PTHR19328	1	0	1
PTHR19355	1	0	1
PTHR19443	1	0	1
PTHR19842	1	0	1
PTHR19848	1	0	1
PTHR19850	1	0	1
PTHR19852	1	0	1
PTHR19853	1	0	1
PTHR19854	1	0	1
PTHR19855	1	0	1
PTHR19865	1	0	1
PTHR19993	1	0	1
PTHR20863	1	0	1
PTHR20930	1	0	1
PTHR21000	1	0	1
PTHR21049	1	0	1
PTHR21085	1	0	1
PTHR21090	1	0	1
PTHR21091	1	0	1
PTHR21146	1	0	1
PTHR21231	1	0	1
PTHR21243	1	0	1
PTHR21321	1	0	1
PTHR21329	1	0	1
PTHR21367	1	0	1
PTHR21427	1	0	1
PTHR21431	1	0	1
PTHR21499	1	0	1
PTHR21569	1	0	1
PTHR21659	1	0	1
PTHR21668	1	0	1
PTHR21704	1	0	1
PTHR22594	1	0	1
PTHR22603	1	0	1
PTHR22604	1	0	1
PTHR22684	1	0	1
PTHR22734	1	0	1
PTHR22774	1	0	1
PTHR22809	1	0	1
PTHR22826	1	0	1
PTHR22839	1	0	1
PTHR22854	1	0	1
PTHR22916	1	0	1
PTHR22924	1	0	1
PTHR22936	1	0	1
PTHR22938	1	0	1
PTHR22952	1	0	1
PTHR22968	1	0	1
PTHR22974	1	0	1
PTHR22983	1	0	1
PTHR23019	1	0	1
PTHR23029	1	0	1
PTHR23033	1	0	1
PTHR23069	1	0	1
PTHR23091	1	0	1
PTHR23102	1	0	1
PTHR23114	1	0	1
PTHR23118	1	0	1
PTHR23131	1	0	1
PTHR23140	1	0	1
PTHR23142	1	0	1
PTHR23151	1	0	1
PTHR23183	1	0	1
PTHR23189	1	0	1
PTHR23193	1	0	1
PTHR23249	1	0	1
PTHR23264	1	0	1
PTHR23270	1	0	1
PTHR23271	1	0	1
PTHR23319	1	0	1
PTHR23320	1	0	1
PTHR23338	1	0	1
PTHR23350	1	0	1
PTHR23354	1	0	1
PTHR23403	1	0	1
